# Supplementary material for: Historical and contemporary butterfly genomes reveal genetic erosion in response to land-use intensification
Source: iScience. 2026 Jul 22;29(8):116884. doi: 10.1016/j.isci.2026.116884 (PMC13426219; doi:10.1016/j.isci.2026.116884)
Supplement: Table S1. Sample descriptions [file mmc2.csv]

ID	sample_ID	longitude	latitude	sex	dataset	average read depth	year of collection	library_strategy	library_source	library_selection	library_layout	platform	instrument_model	Isolate source	filetype	NCBI file name	Accession	BioProject	SRA	BioSample.organism_name
BL1_1	1_L1	47.4502	7.565	m	contemporary only	75.2	2023	RAD-Seq	GENOMIC	Restriction Digest	paired	ILLUMINA	Illumina NovaSeq 6000	DNA was extracted from head and throax using Qiagen DNeasy Blood and Tissue Kit	fastq	1_L1.fastq.gz	SAMN46752024	PRJNA1221805	SRR32306785	Melanargia galathea
AG_M2_2	10_L2	47.3521	8.1178	m	contemporary only	17.9	2023	RAD-Seq	GENOMIC	Restriction Digest	paired	ILLUMINA	Illumina NovaSeq 6000	DNA was extracted from head and throax using Qiagen DNeasy Blood and Tissue Kit	fastq	10_L2.fastq.gz	SAMN46752025	PRJNA1221805	SRR32306786	Melanargia galathea
BE2_2	100_L2	47.0295	7.1756	m	matched localities	50.1	2023	RAD-Seq	GENOMIC	Restriction Digest	paired	ILLUMINA	Illumina NovaSeq 6000	DNA was extracted from head and throax using Qiagen DNeasy Blood and Tissue Kit	fastq	100_L2.fastq.gz	SAMN46752026	PRJNA1221805	SRR32306787	Melanargia galathea
BE2_3	101_L3	47.0295	7.1756	f	matched localities	89.1	2023	RAD-Seq	GENOMIC	Restriction Digest	paired	ILLUMINA	Illumina NovaSeq 6000	DNA was extracted from head and throax using Qiagen DNeasy Blood and Tissue Kit	fastq	101_L3.fastq.gz	SAMN46752027	PRJNA1221805	SRR32306789	Melanargia galathea
BE2_4	102_L4	47.0295	7.1756	f	matched localities	78.1	2023	RAD-Seq	GENOMIC	Restriction Digest	paired	ILLUMINA	Illumina NovaSeq 6000	DNA was extracted from head and throax using Qiagen DNeasy Blood and Tissue Kit	fastq	102_L4.fastq.gz	SAMN46752028	PRJNA1221805	SRR32306790	Melanargia galathea
FR1_1	103_L1	46.967	7.1955	m	matched localities	43.4	2023	RAD-Seq	GENOMIC	Restriction Digest	paired	ILLUMINA	Illumina NovaSeq 6000	DNA was extracted from head and throax using Qiagen DNeasy Blood and Tissue Kit	fastq	103_L1.fastq.gz	SAMN46752029	PRJNA1221805	SRR32306791	Melanargia galathea
FR1_2	104_L2	46.967	7.1955	m	matched localities	34.9	2023	RAD-Seq	GENOMIC	Restriction Digest	paired	ILLUMINA	Illumina NovaSeq 6000	DNA was extracted from head and throax using Qiagen DNeasy Blood and Tissue Kit	fastq	104_L2.fastq.gz	SAMN46752030	PRJNA1221805	SRR32306792	Melanargia galathea
FR1_3	105_L3	46.967	7.1955	m	matched localities	39	2023	RAD-Seq	GENOMIC	Restriction Digest	paired	ILLUMINA	Illumina NovaSeq 6000	DNA was extracted from head and throax using Qiagen DNeasy Blood and Tissue Kit	fastq	105_L3.fastq.gz	SAMN46752031	PRJNA1221805	SRR32306793	Melanargia galathea
FR1_4	106_L4	46.967	7.1955	m	matched localities	31.2	2023	RAD-Seq	GENOMIC	Restriction Digest	paired	ILLUMINA	Illumina NovaSeq 6000	DNA was extracted from head and throax using Qiagen DNeasy Blood and Tissue Kit	fastq	106_L4.fastq.gz	SAMN46752032	PRJNA1221805	SRR32306794	Melanargia galathea
FR3_1	107_L1	46.9566	7.0847	f	matched localities	14.3	2023	RAD-Seq	GENOMIC	Restriction Digest	paired	ILLUMINA	Illumina NovaSeq 6000	DNA was extracted from head and throax using Qiagen DNeasy Blood and Tissue Kit	fastq	107_L1.fastq.gz	SAMN46752033	PRJNA1221805	SRR32306795	Melanargia galathea
FR3_2	108_L2	46.9566	7.0847	m	matched localities	24.1	2023	RAD-Seq	GENOMIC	Restriction Digest	paired	ILLUMINA	Illumina NovaSeq 6000	DNA was extracted from head and throax using Qiagen DNeasy Blood and Tissue Kit	fastq	108_L2.fastq.gz	SAMN46752034	PRJNA1221805	SRR32306796	Melanargia galathea
FR3_3	109_L3	46.9566	7.0847	f	matched localities	26	2023	RAD-Seq	GENOMIC	Restriction Digest	paired	ILLUMINA	Illumina NovaSeq 6000	DNA was extracted from head and throax using Qiagen DNeasy Blood and Tissue Kit	fastq	109_L3.fastq.gz	SAMN46752035	PRJNA1221805	SRR32306797	Melanargia galathea
AG_M2_3	11_L3	47.3521	8.1178	m	contemporary only	38.1	2023	RAD-Seq	GENOMIC	Restriction Digest	paired	ILLUMINA	Illumina NovaSeq 6000	DNA was extracted from head and throax using Qiagen DNeasy Blood and Tissue Kit	fastq	11_L3.fastq.gz	SAMN46752036	PRJNA1221805	SRR32306798	Melanargia galathea
FR3_4	110_L4	46.9566	7.0847	m	matched localities	35.5	2023	RAD-Seq	GENOMIC	Restriction Digest	paired	ILLUMINA	Illumina NovaSeq 6000	DNA was extracted from head and throax using Qiagen DNeasy Blood and Tissue Kit	fastq	110_L4.fastq.gz	SAMN46752037	PRJNA1221805	SRR32306800	Melanargia galathea
FR4_1	111_L1	46.958	7.0952	f	matched localities	36.7	2023	RAD-Seq	GENOMIC	Restriction Digest	paired	ILLUMINA	Illumina NovaSeq 6000	DNA was extracted from head and throax using Qiagen DNeasy Blood and Tissue Kit	fastq	111_L1.fastq.gz	SAMN46752038	PRJNA1221805	SRR32306801	Melanargia galathea
FR4_2	112_L2	46.958	7.0952	m	matched localities	30.7	2023	RAD-Seq	GENOMIC	Restriction Digest	paired	ILLUMINA	Illumina NovaSeq 6000	DNA was extracted from head and throax using Qiagen DNeasy Blood and Tissue Kit	fastq	112_L2.fastq.gz	SAMN46752039	PRJNA1221805	SRR32306802	Melanargia galathea
Ins_1	113_L1	46.9987	7.1297	m	contemporary only	27.6	2023	RAD-Seq	GENOMIC	Restriction Digest	paired	ILLUMINA	Illumina NovaSeq 6000	DNA was extracted from head and throax using Qiagen DNeasy Blood and Tissue Kit	fastq	113_L1.fastq.gz	SAMN46752040	PRJNA1221805	SRR32306803	Melanargia galathea
Ins_2	114_L2	46.9987	7.1297	f	contemporary only	53.4	2023	RAD-Seq	GENOMIC	Restriction Digest	paired	ILLUMINA	Illumina NovaSeq 6000	DNA was extracted from head and throax using Qiagen DNeasy Blood and Tissue Kit	fastq	114_L2.fastq.gz	SAMN46752041	PRJNA1221805	SRR32306804	Melanargia galathea
Ins_3	115_L3	46.9987	7.1297	m	contemporary only	34.7	2023	RAD-Seq	GENOMIC	Restriction Digest	paired	ILLUMINA	Illumina NovaSeq 6000	DNA was extracted from head and throax using Qiagen DNeasy Blood and Tissue Kit	fastq	115_L3.fastq.gz	SAMN46752042	PRJNA1221805	SRR32306805	Melanargia galathea
Ins_4	116_L4	46.9987	7.1297	f	contemporary only	21.4	2023	RAD-Seq	GENOMIC	Restriction Digest	paired	ILLUMINA	Illumina NovaSeq 6000	DNA was extracted from head and throax using Qiagen DNeasy Blood and Tissue Kit	fastq	116_L4.fastq.gz	SAMN46752043	PRJNA1221805	SRR32306806	Melanargia galathea
NE1_1	117_L1	47.0188	6.9776	f	matched localities	36.9	2023	RAD-Seq	GENOMIC	Restriction Digest	paired	ILLUMINA	Illumina NovaSeq 6000	DNA was extracted from head and throax using Qiagen DNeasy Blood and Tissue Kit	fastq	117_L1.fastq.gz	SAMN46752044	PRJNA1221805	SRR32306807	Melanargia galathea
NE1_2	118_L2	47.0188	6.9776	m	matched localities	23.2	2023	RAD-Seq	GENOMIC	Restriction Digest	paired	ILLUMINA	Illumina NovaSeq 6000	DNA was extracted from head and throax using Qiagen DNeasy Blood and Tissue Kit	fastq	118_L2.fastq.gz	SAMN46752045	PRJNA1221805	SRR32306808	Melanargia galathea
NE1_3	119_L3	47.0188	6.9776	m	matched localities	115.5	2023	RAD-Seq	GENOMIC	Restriction Digest	paired	ILLUMINA	Illumina NovaSeq 6000	DNA was extracted from head and throax using Qiagen DNeasy Blood and Tissue Kit	fastq	119_L3.fastq.gz	SAMN46752046	PRJNA1221805	SRR32306585	Melanargia galathea
AG_M2_4	12_L4	47.3521	8.1178	m	contemporary only	26.4	2023	RAD-Seq	GENOMIC	Restriction Digest	paired	ILLUMINA	Illumina NovaSeq 6000	DNA was extracted from head and throax using Qiagen DNeasy Blood and Tissue Kit	fastq	12_L4.fastq.gz	SAMN46752047	PRJNA1221805	SRR32306587	Melanargia galathea
NE1_4	120_L4	47.0188	6.9776	f	matched localities	28.9	2023	RAD-Seq	GENOMIC	Restriction Digest	paired	ILLUMINA	Illumina NovaSeq 6000	DNA was extracted from head and throax using Qiagen DNeasy Blood and Tissue Kit	fastq	120_L4.fastq.gz	SAMN46752048	PRJNA1221805	SRR32306588	Melanargia galathea
NE2_NE3_1	121_L1	47.05	7.0262	m	matched localities	25.4	2023	RAD-Seq	GENOMIC	Restriction Digest	paired	ILLUMINA	Illumina NovaSeq 6000	DNA was extracted from head and throax using Qiagen DNeasy Blood and Tissue Kit	fastq	121_L1.fastq.gz	SAMN46752049	PRJNA1221805	SRR32306589	Melanargia galathea
NE2_NE3_2	122_L2	47.05	7.0262	m	matched localities	19.1	2023	RAD-Seq	GENOMIC	Restriction Digest	paired	ILLUMINA	Illumina NovaSeq 6000	DNA was extracted from head and throax using Qiagen DNeasy Blood and Tissue Kit	fastq	122_L2.fastq.gz	SAMN46752050	PRJNA1221805	SRR32306590	Melanargia galathea
NE2_NE3_3	123_L3	47.05	7.0262	m	matched localities	20.4	2023	RAD-Seq	GENOMIC	Restriction Digest	paired	ILLUMINA	Illumina NovaSeq 6000	DNA was extracted from head and throax using Qiagen DNeasy Blood and Tissue Kit	fastq	123_L3.fastq.gz	SAMN46752051	PRJNA1221805	SRR32306591	Melanargia galathea
NE2_NE3_4	124_L4	47.05	7.0262	m	matched localities	45.5	2023	RAD-Seq	GENOMIC	Restriction Digest	paired	ILLUMINA	Illumina NovaSeq 6000	DNA was extracted from head and throax using Qiagen DNeasy Blood and Tissue Kit	fastq	124_L4.fastq.gz	SAMN46752052	PRJNA1221805	SRR32306592	Melanargia galathea
JU_Cha_1	125_L1	47.324	7.3426	m	contemporary only	33.1	2023	RAD-Seq	GENOMIC	Restriction Digest	paired	ILLUMINA	Illumina NovaSeq 6000	DNA was extracted from head and throax using Qiagen DNeasy Blood and Tissue Kit	fastq	125_L1.fastq.gz	SAMN46752053	PRJNA1221805	SRR32306593	Melanargia galathea
JU_Cha_2	126_L2	47.324	7.3426	m	contemporary only	21.9	2023	RAD-Seq	GENOMIC	Restriction Digest	paired	ILLUMINA	Illumina NovaSeq 6000	DNA was extracted from head and throax using Qiagen DNeasy Blood and Tissue Kit	fastq	126_L2.fastq.gz	SAMN46752054	PRJNA1221805	SRR32306594	Melanargia galathea
JU_Cha_3	127_L3	47.324	7.3426	m	contemporary only	35	2023	RAD-Seq	GENOMIC	Restriction Digest	paired	ILLUMINA	Illumina NovaSeq 6000	DNA was extracted from head and throax using Qiagen DNeasy Blood and Tissue Kit	fastq	127_L3.fastq.gz	SAMN46752055	PRJNA1221805	SRR32306595	Melanargia galathea
JU_Cha_4	128_L4	47.324	7.3426	m	contemporary only	35.6	2023	RAD-Seq	GENOMIC	Restriction Digest	paired	ILLUMINA	Illumina NovaSeq 6000	DNA was extracted from head and throax using Qiagen DNeasy Blood and Tissue Kit	fastq	128_L4.fastq.gz	SAMN46752056	PRJNA1221805	SRR32306596	Melanargia galathea
JU3092_1	129_L1	47.3044	7.2185	m	contemporary only	25.2	2023	RAD-Seq	GENOMIC	Restriction Digest	paired	ILLUMINA	Illumina NovaSeq 6000	DNA was extracted from head and throax using Qiagen DNeasy Blood and Tissue Kit	fastq	129_L1.fastq.gz	SAMN46752057	PRJNA1221805	SRR32306598	Melanargia galathea
AG_M3_1	13_L1	47.3866	8.186	m	contemporary only	16.2	2023	RAD-Seq	GENOMIC	Restriction Digest	paired	ILLUMINA	Illumina NovaSeq 6000	DNA was extracted from head and throax using Qiagen DNeasy Blood and Tissue Kit	fastq	13_L1.fastq.gz	SAMN46752058	PRJNA1221805	SRR32306599	Melanargia galathea
JU3092_2	130_L2	47.3044	7.2185	f	contemporary only	15.3	2023	RAD-Seq	GENOMIC	Restriction Digest	paired	ILLUMINA	Illumina NovaSeq 6000	DNA was extracted from head and throax using Qiagen DNeasy Blood and Tissue Kit	fastq	130_L2.fastq.gz	SAMN46752059	PRJNA1221805	SRR32306600	Melanargia galathea
JU3092_3	131_L3	47.3044	7.2185	m	contemporary only	40.9	2023	RAD-Seq	GENOMIC	Restriction Digest	paired	ILLUMINA	Illumina NovaSeq 6000	DNA was extracted from head and throax using Qiagen DNeasy Blood and Tissue Kit	fastq	131_L3.fastq.gz	SAMN46752060	PRJNA1221805	SRR32306601	Melanargia galathea
JU3093_4	132_L4	47.3044	7.2185	f	contemporary only	79.5	2023	RAD-Seq	GENOMIC	Restriction Digest	paired	ILLUMINA	Illumina NovaSeq 6000	DNA was extracted from head and throax using Qiagen DNeasy Blood and Tissue Kit	fastq	132_L4.fastq.gz	SAMN46752061	PRJNA1221805	SRR32306602	Melanargia galathea
Montse_1	133_L1	47.3648	7.5056	m	contemporary only	20.3	2023	RAD-Seq	GENOMIC	Restriction Digest	paired	ILLUMINA	Illumina NovaSeq 6000	DNA was extracted from head and throax using Qiagen DNeasy Blood and Tissue Kit	fastq	133_L1.fastq.gz	SAMN46752062	PRJNA1221805	SRR32306603	Melanargia galathea
Montse_2	134_L2	47.3648	7.5056	m	contemporary only	39.2	2023	RAD-Seq	GENOMIC	Restriction Digest	paired	ILLUMINA	Illumina NovaSeq 6000	DNA was extracted from head and throax using Qiagen DNeasy Blood and Tissue Kit	fastq	134_L2.fastq.gz	SAMN46752063	PRJNA1221805	SRR32306604	Melanargia galathea
Montse_3	135_L3	47.3648	7.5056	f	contemporary only	49.7	2023	RAD-Seq	GENOMIC	Restriction Digest	paired	ILLUMINA	Illumina NovaSeq 6000	DNA was extracted from head and throax using Qiagen DNeasy Blood and Tissue Kit	fastq	135_L3.fastq.gz	SAMN46752064	PRJNA1221805	SRR32306605	Melanargia galathea
Montse_4	136_L4	47.3648	7.5056	f	contemporary only	51.2	2023	RAD-Seq	GENOMIC	Restriction Digest	paired	ILLUMINA	Illumina NovaSeq 6000	DNA was extracted from head and throax using Qiagen DNeasy Blood and Tissue Kit	fastq	136_L4.fastq.gz	SAMN46752065	PRJNA1221805	SRR32306606	Melanargia galathea
SO1_1	137_L1	47.32	7.6889	f	matched localities	7.2	2023	RAD-Seq	GENOMIC	Restriction Digest	paired	ILLUMINA	Illumina NovaSeq 6000	DNA was extracted from head and throax using Qiagen DNeasy Blood and Tissue Kit	fastq	137_L1.fastq.gz	SAMN46752066	PRJNA1221805	SRR32306607	Melanargia galathea
SO1_2	138_L2	47.32	7.6889	f	matched localities	24	2023	RAD-Seq	GENOMIC	Restriction Digest	paired	ILLUMINA	Illumina NovaSeq 6000	DNA was extracted from head and throax using Qiagen DNeasy Blood and Tissue Kit	fastq	138_L2.fastq.gz	SAMN46752067	PRJNA1221805	SRR32306609	Melanargia galathea
SO1_3	139_L3	47.32	7.6889	f	matched localities	11.7	2023	RAD-Seq	GENOMIC	Restriction Digest	paired	ILLUMINA	Illumina NovaSeq 6000	DNA was extracted from head and throax using Qiagen DNeasy Blood and Tissue Kit	fastq	139_L3.fastq.gz	SAMN46752068	PRJNA1221805	SRR32306610	Melanargia galathea
AG_M4_1	14_L4	47.3075	8.0901	m	contemporary only	18	2023	RAD-Seq	GENOMIC	Restriction Digest	paired	ILLUMINA	Illumina NovaSeq 6000	DNA was extracted from head and throax using Qiagen DNeasy Blood and Tissue Kit	fastq	14_L4.fastq.gz	SAMN46752069	PRJNA1221805	SRR32306611	Melanargia galathea
SO1_4	140_L4	47.32	7.6889	m	matched localities	29.1	2023	RAD-Seq	GENOMIC	Restriction Digest	paired	ILLUMINA	Illumina NovaSeq 6000	DNA was extracted from head and throax using Qiagen DNeasy Blood and Tissue Kit	fastq	140_L4.fastq.gz	SAMN46752070	PRJNA1221805	SRR32306612	Melanargia galathea
SO10606_1	141_L1	47.2817	7.5383	m	contemporary only	21.7	2023	RAD-Seq	GENOMIC	Restriction Digest	paired	ILLUMINA	Illumina NovaSeq 6000	DNA was extracted from head and throax using Qiagen DNeasy Blood and Tissue Kit	fastq	141_L1.fastq.gz	SAMN46752071	PRJNA1221805	SRR32306613	Melanargia galathea
SO10606_2	142_L2	47.2817	7.5383	f	contemporary only	21.4	2023	RAD-Seq	GENOMIC	Restriction Digest	paired	ILLUMINA	Illumina NovaSeq 6000	DNA was extracted from head and throax using Qiagen DNeasy Blood and Tissue Kit	fastq	142_L2.fastq.gz	SAMN46752072	PRJNA1221805	SRR32306614	Melanargia galathea
SO10606_3	143_L3	47.2817	7.5383	m	contemporary only	39.7	2023	RAD-Seq	GENOMIC	Restriction Digest	paired	ILLUMINA	Illumina NovaSeq 6000	DNA was extracted from head and throax using Qiagen DNeasy Blood and Tissue Kit	fastq	143_L3.fastq.gz	SAMN46752073	PRJNA1221805	SRR32306615	Melanargia galathea
SO10606_4	144_L4	47.2817	7.5383	m	contemporary only	31.5	2023	RAD-Seq	GENOMIC	Restriction Digest	paired	ILLUMINA	Illumina NovaSeq 6000	DNA was extracted from head and throax using Qiagen DNeasy Blood and Tissue Kit	fastq	144_L4.fastq.gz	SAMN46752074	PRJNA1221805	SRR32306616	Melanargia galathea
SO10612_1	145_L1	47.3592	7.6091	m	contemporary only	20	2023	RAD-Seq	GENOMIC	Restriction Digest	paired	ILLUMINA	Illumina NovaSeq 6000	DNA was extracted from head and throax using Qiagen DNeasy Blood and Tissue Kit	fastq	145_L1.fastq.gz	SAMN46752075	PRJNA1221805	SRR32306649	Melanargia galathea
SO10612_2	146_L2	47.3592	7.6091	m	contemporary only	28.1	2023	RAD-Seq	GENOMIC	Restriction Digest	paired	ILLUMINA	Illumina NovaSeq 6000	DNA was extracted from head and throax using Qiagen DNeasy Blood and Tissue Kit	fastq	146_L2.fastq.gz	SAMN46752076	PRJNA1221805	SRR32306650	Melanargia galathea
SO10612_3	147_L3	47.3592	7.6091	f	contemporary only	29.8	2023	RAD-Seq	GENOMIC	Restriction Digest	paired	ILLUMINA	Illumina NovaSeq 6000	DNA was extracted from head and throax using Qiagen DNeasy Blood and Tissue Kit	fastq	147_L3.fastq.gz	SAMN46752077	PRJNA1221805	SRR32306652	Melanargia galathea
SO10612_4	148_L4	47.3592	7.6091	m	contemporary only	42.3	2023	RAD-Seq	GENOMIC	Restriction Digest	paired	ILLUMINA	Illumina NovaSeq 6000	DNA was extracted from head and throax using Qiagen DNeasy Blood and Tissue Kit	fastq	148_L4.fastq.gz	SAMN46752078	PRJNA1221805	SRR32306653	Melanargia galathea
SO10678_1	149_L1	47.312	7.5977	f	contemporary only	16.5	2023	RAD-Seq	GENOMIC	Restriction Digest	paired	ILLUMINA	Illumina NovaSeq 6000	DNA was extracted from head and throax using Qiagen DNeasy Blood and Tissue Kit	fastq	149_L1.fastq.gz	SAMN46752079	PRJNA1221805	SRR32306654	Melanargia galathea
AG_M4_2	15_L2	47.3075	8.0901	m	contemporary only	17.1	2023	RAD-Seq	GENOMIC	Restriction Digest	paired	ILLUMINA	Illumina NovaSeq 6000	DNA was extracted from head and throax using Qiagen DNeasy Blood and Tissue Kit	fastq	15_L2.fastq.gz	SAMN46752080	PRJNA1221805	SRR32306655	Melanargia galathea
SO10678_2	150_L2	47.312	7.5977	m	contemporary only	21.3	2023	RAD-Seq	GENOMIC	Restriction Digest	paired	ILLUMINA	Illumina NovaSeq 6000	DNA was extracted from head and throax using Qiagen DNeasy Blood and Tissue Kit	fastq	150_L2.fastq.gz	SAMN46752081	PRJNA1221805	SRR32306656	Melanargia galathea
SO10678_3	151_L3	47.312	7.5977	f	contemporary only	25.1	2023	RAD-Seq	GENOMIC	Restriction Digest	paired	ILLUMINA	Illumina NovaSeq 6000	DNA was extracted from head and throax using Qiagen DNeasy Blood and Tissue Kit	fastq	151_L3.fastq.gz	SAMN46752082	PRJNA1221805	SRR32306657	Melanargia galathea
SO10678_4	152_L4	47.312	7.5977	m	contemporary only	26.3	2023	RAD-Seq	GENOMIC	Restriction Digest	paired	ILLUMINA	Illumina NovaSeq 6000	DNA was extracted from head and throax using Qiagen DNeasy Blood and Tissue Kit	fastq	152_L4.fastq.gz	SAMN46752083	PRJNA1221805	SRR32306658	Melanargia galathea
SO2_1	153_L1	47.262	7.4677	m	matched localities	37.2	2023	RAD-Seq	GENOMIC	Restriction Digest	paired	ILLUMINA	Illumina NovaSeq 6000	DNA was extracted from head and throax using Qiagen DNeasy Blood and Tissue Kit	fastq	153_L1.fastq.gz	SAMN46752084	PRJNA1221805	SRR32306659	Melanargia galathea
SO2_2	154_L2	47.262	7.4677	m	matched localities	19.5	2023	RAD-Seq	GENOMIC	Restriction Digest	paired	ILLUMINA	Illumina NovaSeq 6000	DNA was extracted from head and throax using Qiagen DNeasy Blood and Tissue Kit	fastq	154_L2.fastq.gz	SAMN46752085	PRJNA1221805	SRR32306660	Melanargia galathea
SO2_3	155_L3	47.262	7.4677	m	matched localities	34.7	2023	RAD-Seq	GENOMIC	Restriction Digest	paired	ILLUMINA	Illumina NovaSeq 6000	DNA was extracted from head and throax using Qiagen DNeasy Blood and Tissue Kit	fastq	155_L3.fastq.gz	SAMN46752086	PRJNA1221805	SRR32306661	Melanargia galathea
SO2_4	156_L4	47.262	7.4677	m	matched localities	30.4	2023	RAD-Seq	GENOMIC	Restriction Digest	paired	ILLUMINA	Illumina NovaSeq 6000	DNA was extracted from head and throax using Qiagen DNeasy Blood and Tissue Kit	fastq	156_L4.fastq.gz	SAMN46752087	PRJNA1221805	SRR32306663	Melanargia galathea
Vicques_1	157_L1	47.3492	7.435	f	contemporary only	18.5	2023	RAD-Seq	GENOMIC	Restriction Digest	paired	ILLUMINA	Illumina NovaSeq 6000	DNA was extracted from head and throax using Qiagen DNeasy Blood and Tissue Kit	fastq	157_L1.fastq.gz	SAMN46752088	PRJNA1221805	SRR32306664	Melanargia galathea
Vicques_2	158_L2	47.3492	7.435	f	contemporary only	33.7	2023	RAD-Seq	GENOMIC	Restriction Digest	paired	ILLUMINA	Illumina NovaSeq 6000	DNA was extracted from head and throax using Qiagen DNeasy Blood and Tissue Kit	fastq	158_L2.fastq.gz	SAMN46752089	PRJNA1221805	SRR32306665	Melanargia galathea
Vicques_3	159_L3	47.3492	7.435	m	contemporary only	31	2023	RAD-Seq	GENOMIC	Restriction Digest	paired	ILLUMINA	Illumina NovaSeq 6000	DNA was extracted from head and throax using Qiagen DNeasy Blood and Tissue Kit	fastq	159_L3.fastq.gz	SAMN46752090	PRJNA1221805	SRR32306666	Melanargia galathea
AG_M4_3	16_L3	47.3075	8.0901	m	contemporary only	17.9	2023	RAD-Seq	GENOMIC	Restriction Digest	paired	ILLUMINA	Illumina NovaSeq 6000	DNA was extracted from head and throax using Qiagen DNeasy Blood and Tissue Kit	fastq	16_L3.fastq.gz	SAMN46752091	PRJNA1221805	SRR32306667	Melanargia galathea
Vicques_4	160_L4	47.3492	7.435	m	contemporary only	24.7	2023	RAD-Seq	GENOMIC	Restriction Digest	paired	ILLUMINA	Illumina NovaSeq 6000	DNA was extracted from head and throax using Qiagen DNeasy Blood and Tissue Kit	fastq	160_L4.fastq.gz	SAMN46752092	PRJNA1221805	SRR32306668	Melanargia galathea
Badlos_1	161_L1	47.3943	7.9369	m	contemporary only	15.4	2023	RAD-Seq	GENOMIC	Restriction Digest	paired	ILLUMINA	Illumina NovaSeq 6000	DNA was extracted from head and throax using Qiagen DNeasy Blood and Tissue Kit	fastq	161_L1.fastq.gz	SAMN46752093	PRJNA1221805	SRR32306669	Melanargia galathea
Badlos_2	162_L2	47.3943	7.9369	f	contemporary only	8.7	2023	RAD-Seq	GENOMIC	Restriction Digest	paired	ILLUMINA	Illumina NovaSeq 6000	DNA was extracted from head and throax using Qiagen DNeasy Blood and Tissue Kit	fastq	162_L2.fastq.gz	SAMN46752094	PRJNA1221805	SRR32306670	Melanargia galathea
Badlos_3	163_L3	47.3943	7.9369	m	contemporary only	29.1	2023	RAD-Seq	GENOMIC	Restriction Digest	paired	ILLUMINA	Illumina NovaSeq 6000	DNA was extracted from head and throax using Qiagen DNeasy Blood and Tissue Kit	fastq	163_L3.fastq.gz	SAMN46752095	PRJNA1221805	SRR32306671	Melanargia galathea
Badlos_4	164_L4	47.3943	7.9369	m	contemporary only	40.5	2023	RAD-Seq	GENOMIC	Restriction Digest	paired	ILLUMINA	Illumina NovaSeq 6000	DNA was extracted from head and throax using Qiagen DNeasy Blood and Tissue Kit	fastq	164_L4.fastq.gz	SAMN46752096	PRJNA1221805	SRR32306672	Melanargia galathea
Biberstein_1	165_L1	47.4156	8.1086	m	contemporary only	32.2	2023	RAD-Seq	GENOMIC	Restriction Digest	paired	ILLUMINA	Illumina NovaSeq 6000	DNA was extracted from head and throax using Qiagen DNeasy Blood and Tissue Kit	fastq	165_L1.fastq.gz	SAMN46752097	PRJNA1221805	SRR32306674	Melanargia galathea
Biberstein_2	166_L2	47.4156	8.1086	m	contemporary only	30.7	2023	RAD-Seq	GENOMIC	Restriction Digest	paired	ILLUMINA	Illumina NovaSeq 6000	DNA was extracted from head and throax using Qiagen DNeasy Blood and Tissue Kit	fastq	166_L2.fastq.gz	SAMN46752098	PRJNA1221805	SRR32306675	Melanargia galathea
Biberstein_3	167_L3	47.4156	8.1086	f	contemporary only	54.1	2023	RAD-Seq	GENOMIC	Restriction Digest	paired	ILLUMINA	Illumina NovaSeq 6000	DNA was extracted from head and throax using Qiagen DNeasy Blood and Tissue Kit	fastq	167_L3.fastq.gz	SAMN46752099	PRJNA1221805	SRR32306676	Melanargia galathea
Biberstein_4	168_L4	47.4156	8.1086	f	contemporary only	41	2023	RAD-Seq	GENOMIC	Restriction Digest	paired	ILLUMINA	Illumina NovaSeq 6000	DNA was extracted from head and throax using Qiagen DNeasy Blood and Tissue Kit	fastq	168_L4.fastq.gz	SAMN46752100	PRJNA1221805	SRR32306677	Melanargia galathea
Buus_1	169_L1	47.5002	7.8729	f	contemporary only	24.5	2023	RAD-Seq	GENOMIC	Restriction Digest	paired	ILLUMINA	Illumina NovaSeq 6000	DNA was extracted from head and throax using Qiagen DNeasy Blood and Tissue Kit	fastq	169_L1.fastq.gz	SAMN46752101	PRJNA1221805	SRR32306678	Melanargia galathea
AG_M4_4	17_L4	47.3075	8.0901	m	contemporary only	44.4	2023	RAD-Seq	GENOMIC	Restriction Digest	paired	ILLUMINA	Illumina NovaSeq 6000	DNA was extracted from head and throax using Qiagen DNeasy Blood and Tissue Kit	fastq	17_L4.fastq.gz	SAMN46752102	PRJNA1221805	SRR32306679	Melanargia galathea
Buus_2	170_L2	47.5002	7.8729	f	contemporary only	29.7	2023	RAD-Seq	GENOMIC	Restriction Digest	paired	ILLUMINA	Illumina NovaSeq 6000	DNA was extracted from head and throax using Qiagen DNeasy Blood and Tissue Kit	fastq	170_L2.fastq.gz	SAMN46752103	PRJNA1221805	SRR32306680	Melanargia galathea
Buus_3	171_L3	47.5002	7.8729	m	contemporary only	25.3	2023	RAD-Seq	GENOMIC	Restriction Digest	paired	ILLUMINA	Illumina NovaSeq 6000	DNA was extracted from head and throax using Qiagen DNeasy Blood and Tissue Kit	fastq	171_L3.fastq.gz	SAMN46752104	PRJNA1221805	SRR32306681	Melanargia galathea
Buus_4	172_L4	47.5002	7.8729	m	contemporary only	14.7	2023	RAD-Seq	GENOMIC	Restriction Digest	paired	ILLUMINA	Illumina NovaSeq 6000	DNA was extracted from head and throax using Qiagen DNeasy Blood and Tissue Kit	fastq	172_L4.fastq.gz	SAMN46752105	PRJNA1221805	SRR32306682	Melanargia galathea
Diegten_1	173_L1	47.4147	7.8169	f	contemporary only	35.2	2023	RAD-Seq	GENOMIC	Restriction Digest	paired	ILLUMINA	Illumina NovaSeq 6000	DNA was extracted from head and throax using Qiagen DNeasy Blood and Tissue Kit	fastq	173_L1.fastq.gz	SAMN46752106	PRJNA1221805	SRR32306683	Melanargia galathea
Diegten_2	174_L2	47.4147	7.8169	m	contemporary only	66.6	2023	RAD-Seq	GENOMIC	Restriction Digest	paired	ILLUMINA	Illumina NovaSeq 6000	DNA was extracted from head and throax using Qiagen DNeasy Blood and Tissue Kit	fastq	174_L2.fastq.gz	SAMN46752107	PRJNA1221805	SRR32306685	Melanargia galathea
Diegten_3	175_L3	47.4147	7.8169	f	contemporary only	34.7	2023	RAD-Seq	GENOMIC	Restriction Digest	paired	ILLUMINA	Illumina NovaSeq 6000	DNA was extracted from head and throax using Qiagen DNeasy Blood and Tissue Kit	fastq	175_L3.fastq.gz	SAMN46752108	PRJNA1221805	SRR32306686	Melanargia galathea
Diegten_4	176_L4	47.4147	7.8169	f	contemporary only	32.9	2023	RAD-Seq	GENOMIC	Restriction Digest	paired	ILLUMINA	Illumina NovaSeq 6000	DNA was extracted from head and throax using Qiagen DNeasy Blood and Tissue Kit	fastq	176_L4.fastq.gz	SAMN46752109	PRJNA1221805	SRR32306687	Melanargia galathea
Erlins_3	177_L3	47.3987	7.9954	f	contemporary only	36.3	2023	RAD-Seq	GENOMIC	Restriction Digest	paired	ILLUMINA	Illumina NovaSeq 6000	DNA was extracted from head and throax using Qiagen DNeasy Blood and Tissue Kit	fastq	177_L3.fastq.gz	SAMN46752110	PRJNA1221805	SRR32306688	Melanargia galathea
Erlins_2	178_L2	47.3987	7.9954	m	contemporary only	46.2	2023	RAD-Seq	GENOMIC	Restriction Digest	paired	ILLUMINA	Illumina NovaSeq 6000	DNA was extracted from head and throax using Qiagen DNeasy Blood and Tissue Kit	fastq	178_L2.fastq.gz	SAMN46752111	PRJNA1221805	SRR32306689	Melanargia galathea
Erlins_1	179_L1	47.3987	7.9954	m	contemporary only	40.9	2023	RAD-Seq	GENOMIC	Restriction Digest	paired	ILLUMINA	Illumina NovaSeq 6000	DNA was extracted from head and throax using Qiagen DNeasy Blood and Tissue Kit	fastq	179_L1.fastq.gz	SAMN46752112	PRJNA1221805	SRR32306690	Melanargia galathea
SO_M1_1	18_L1	47.3459	7.8934	f	contemporary only	51.6	2023	RAD-Seq	GENOMIC	Restriction Digest	paired	ILLUMINA	Illumina NovaSeq 6000	DNA was extracted from head and throax using Qiagen DNeasy Blood and Tissue Kit	fastq	18_L1.fastq.gz	SAMN46752113	PRJNA1221805	SRR32306691	Melanargia galathea
Erlins_4	180_L4	47.3987	7.9954	m	contemporary only	32.6	2023	RAD-Seq	GENOMIC	Restriction Digest	paired	ILLUMINA	Illumina NovaSeq 6000	DNA was extracted from head and throax using Qiagen DNeasy Blood and Tissue Kit	fastq	180_L4.fastq.gz	SAMN46752114	PRJNA1221805	SRR32306692	Melanargia galathea
Fischbach_1	181_L1	47.4292	8.0327	m	contemporary only	36.1	2023	RAD-Seq	GENOMIC	Restriction Digest	paired	ILLUMINA	Illumina NovaSeq 6000	DNA was extracted from head and throax using Qiagen DNeasy Blood and Tissue Kit	fastq	181_L1.fastq.gz	SAMN46752115	PRJNA1221805	SRR32306693	Melanargia galathea
Fischbach_2	182_L2	47.4292	8.0327	m	contemporary only	25.2	2023	RAD-Seq	GENOMIC	Restriction Digest	paired	ILLUMINA	Illumina NovaSeq 6000	DNA was extracted from head and throax using Qiagen DNeasy Blood and Tissue Kit	fastq	182_L2.fastq.gz	SAMN46752116	PRJNA1221805	SRR32306694	Melanargia galathea
Fischbach_3	183_L3	47.4292	8.0327	m	contemporary only	49.3	2023	RAD-Seq	GENOMIC	Restriction Digest	paired	ILLUMINA	Illumina NovaSeq 6000	DNA was extracted from head and throax using Qiagen DNeasy Blood and Tissue Kit	fastq	183_L3.fastq.gz	SAMN46752117	PRJNA1221805	SRR32306697	Melanargia galathea
Fischbach_4	184_L4	47.4292	8.0327	f	contemporary only	21	2023	RAD-Seq	GENOMIC	Restriction Digest	paired	ILLUMINA	Illumina NovaSeq 6000	DNA was extracted from head and throax using Qiagen DNeasy Blood and Tissue Kit	fastq	184_L4.fastq.gz	SAMN46752118	PRJNA1221805	SRR32306698	Melanargia galathea
Magden_1	185_L1	47.5189	7.8145	m	contemporary only	23.4	2023	RAD-Seq	GENOMIC	Restriction Digest	paired	ILLUMINA	Illumina NovaSeq 6000	DNA was extracted from head and throax using Qiagen DNeasy Blood and Tissue Kit	fastq	185_L1.fastq.gz	SAMN46752119	PRJNA1221805	SRR32306699	Melanargia galathea
Magden_2	186_L2	47.5189	7.8145	m	contemporary only	34.2	2023	RAD-Seq	GENOMIC	Restriction Digest	paired	ILLUMINA	Illumina NovaSeq 6000	DNA was extracted from head and throax using Qiagen DNeasy Blood and Tissue Kit	fastq	186_L2.fastq.gz	SAMN46752120	PRJNA1221805	SRR32306700	Melanargia galathea
Magden_3	187_L3	47.5189	7.8145	m	contemporary only	31.2	2023	RAD-Seq	GENOMIC	Restriction Digest	paired	ILLUMINA	Illumina NovaSeq 6000	DNA was extracted from head and throax using Qiagen DNeasy Blood and Tissue Kit	fastq	187_L3.fastq.gz	SAMN46752121	PRJNA1221805	SRR32306701	Melanargia galathea
Magden_4	188_L4	47.5189	7.8145	m	contemporary only	83.2	2023	RAD-Seq	GENOMIC	Restriction Digest	paired	ILLUMINA	Illumina NovaSeq 6000	DNA was extracted from head and throax using Qiagen DNeasy Blood and Tissue Kit	fastq	188_L4.fastq.gz	SAMN46752122	PRJNA1221805	SRR32306702	Melanargia galathea
Schupf_1	189_L1	47.5126	7.977	f	contemporary only	57	2023	RAD-Seq	GENOMIC	Restriction Digest	paired	ILLUMINA	Illumina NovaSeq 6000	DNA was extracted from head and throax using Qiagen DNeasy Blood and Tissue Kit	fastq	189_L1.fastq.gz	SAMN46752123	PRJNA1221805	SRR32306703	Melanargia galathea
SO_M1_2	19_L2	47.3459	7.8934	m	contemporary only	33.9	2023	RAD-Seq	GENOMIC	Restriction Digest	paired	ILLUMINA	Illumina NovaSeq 6000	DNA was extracted from head and throax using Qiagen DNeasy Blood and Tissue Kit	fastq	19_L2.fastq.gz	SAMN46752124	PRJNA1221805	SRR32306704	Melanargia galathea
Schupf_2	190_L2	47.5126	7.977	f	contemporary only	31.1	2023	RAD-Seq	GENOMIC	Restriction Digest	paired	ILLUMINA	Illumina NovaSeq 6000	DNA was extracted from head and throax using Qiagen DNeasy Blood and Tissue Kit	fastq	190_L2.fastq.gz	SAMN46752125	PRJNA1221805	SRR32306705	Melanargia galathea
Schupf_3	191_L3	47.5126	7.977	m	contemporary only	16.9	2023	RAD-Seq	GENOMIC	Restriction Digest	paired	ILLUMINA	Illumina NovaSeq 6000	DNA was extracted from head and throax using Qiagen DNeasy Blood and Tissue Kit	fastq	191_L3.fastq.gz	SAMN46752126	PRJNA1221805	SRR32306706	Melanargia galathea
Wolfliswil_1	192_L1	47.4626	8.0043	m	contemporary only	21	2023	RAD-Seq	GENOMIC	Restriction Digest	paired	ILLUMINA	Illumina NovaSeq 6000	DNA was extracted from head and throax using Qiagen DNeasy Blood and Tissue Kit	fastq	192_L1.fastq.gz	SAMN46752127	PRJNA1221805	SRR32306708	Melanargia galathea
Wolfliswil_2	193_L2	47.4626	8.0043	m	contemporary only	33.8	2023	RAD-Seq	GENOMIC	Restriction Digest	paired	ILLUMINA	Illumina NovaSeq 6000	DNA was extracted from head and throax using Qiagen DNeasy Blood and Tissue Kit	fastq	193_L2.fastq.gz	SAMN46752128	PRJNA1221805	SRR32306709	Melanargia galathea
Wolfliswil_3	194_L3	47.4626	8.0043	m	contemporary only	50.7	2023	RAD-Seq	GENOMIC	Restriction Digest	paired	ILLUMINA	Illumina NovaSeq 6000	DNA was extracted from head and throax using Qiagen DNeasy Blood and Tissue Kit	fastq	194_L3.fastq.gz	SAMN46752129	PRJNA1221805	SRR32306710	Melanargia galathea
Wolfliswil_4	195_L4	47.4626	8.0043	f	contemporary only	72.2	2023	RAD-Seq	GENOMIC	Restriction Digest	paired	ILLUMINA	Illumina NovaSeq 6000	DNA was extracted from head and throax using Qiagen DNeasy Blood and Tissue Kit	fastq	195_L4.fastq.gz	SAMN46752130	PRJNA1221805	SRR32306711	Melanargia galathea
AG_M3_2	196_L4	47.3866	8.186	f	contemporary only	20.1	2023	RAD-Seq	GENOMIC	Restriction Digest	paired	ILLUMINA	Illumina NovaSeq 6000	DNA was extracted from head and throax using Qiagen DNeasy Blood and Tissue Kit	fastq	196_L4.fastq.gz	SAMN46752131	PRJNA1221805	SRR32306712	Melanargia galathea
AG_M3_3	197_L3	47.3866	8.186	m	contemporary only	25.3	2023	RAD-Seq	GENOMIC	Restriction Digest	paired	ILLUMINA	Illumina NovaSeq 6000	DNA was extracted from head and throax using Qiagen DNeasy Blood and Tissue Kit	fastq	197_L3.fastq.gz	SAMN46752132	PRJNA1221805	SRR32306617	Melanargia galathea
Ennet_1	198_L1	47.479	8.3237	f	contemporary only	29.4	2023	RAD-Seq	GENOMIC	Restriction Digest	paired	ILLUMINA	Illumina NovaSeq 6000	DNA was extracted from head and throax using Qiagen DNeasy Blood and Tissue Kit	fastq	198_L1.fastq.gz	SAMN46752133	PRJNA1221805	SRR32306618	Melanargia galathea
Ennet_2	199_L2	47.479	8.3237	m	contemporary only	57.9	2023	RAD-Seq	GENOMIC	Restriction Digest	paired	ILLUMINA	Illumina NovaSeq 6000	DNA was extracted from head and throax using Qiagen DNeasy Blood and Tissue Kit	fastq	199_L2.fastq.gz	SAMN46752134	PRJNA1221805	SRR32306619	Melanargia galathea
BL1_2	2_L2	47.4502	7.565	m	contemporary only	107.2	2023	RAD-Seq	GENOMIC	Restriction Digest	paired	ILLUMINA	Illumina NovaSeq 6000	DNA was extracted from head and throax using Qiagen DNeasy Blood and Tissue Kit	fastq	2_L2.fastq.gz	SAMN46752135	PRJNA1221805	SRR32306620	Melanargia galathea
SO_M1_3	20_L3	47.3459	7.8934	m	contemporary only	43.6	2023	RAD-Seq	GENOMIC	Restriction Digest	paired	ILLUMINA	Illumina NovaSeq 6000	DNA was extracted from head and throax using Qiagen DNeasy Blood and Tissue Kit	fastq	20_L3.fastq.gz	SAMN46752136	PRJNA1221805	SRR32306621	Melanargia galathea
Ennet_3	200_L3	47.479	8.3237	m	contemporary only	40.7	2023	RAD-Seq	GENOMIC	Restriction Digest	paired	ILLUMINA	Illumina NovaSeq 6000	DNA was extracted from head and throax using Qiagen DNeasy Blood and Tissue Kit	fastq	200_L3.fastq.gz	SAMN46752137	PRJNA1221805	SRR32306623	Melanargia galathea
Ennet_4	201_L4	47.479	8.3237	m	contemporary only	55.9	2023	RAD-Seq	GENOMIC	Restriction Digest	paired	ILLUMINA	Illumina NovaSeq 6000	DNA was extracted from head and throax using Qiagen DNeasy Blood and Tissue Kit	fastq	201_L4.fastq.gz	SAMN46752138	PRJNA1221805	SRR32306624	Melanargia galathea
Mohntal_1	202_L1	47.5076	8.1531	m	contemporary only	18.4	2023	RAD-Seq	GENOMIC	Restriction Digest	paired	ILLUMINA	Illumina NovaSeq 6000	DNA was extracted from head and throax using Qiagen DNeasy Blood and Tissue Kit	fastq	202_L1.fastq.gz	SAMN46752139	PRJNA1221805	SRR32306625	Melanargia galathea
Mohntal_2	203_L2	47.5076	8.1531	m	contemporary only	39.9	2023	RAD-Seq	GENOMIC	Restriction Digest	paired	ILLUMINA	Illumina NovaSeq 6000	DNA was extracted from head and throax using Qiagen DNeasy Blood and Tissue Kit	fastq	203_L2.fastq.gz	SAMN46752140	PRJNA1221805	SRR32306626	Melanargia galathea
Mohntal_3	204_L3	47.5076	8.1531	m	contemporary only	23.3	2023	RAD-Seq	GENOMIC	Restriction Digest	paired	ILLUMINA	Illumina NovaSeq 6000	DNA was extracted from head and throax using Qiagen DNeasy Blood and Tissue Kit	fastq	204_L3.fastq.gz	SAMN46752141	PRJNA1221805	SRR32306627	Melanargia galathea
Mohntal_4	205_L4	47.5076	8.1531	m	contemporary only	37.5	2023	RAD-Seq	GENOMIC	Restriction Digest	paired	ILLUMINA	Illumina NovaSeq 6000	DNA was extracted from head and throax using Qiagen DNeasy Blood and Tissue Kit	fastq	205_L4.fastq.gz	SAMN46752142	PRJNA1221805	SRR32306628	Melanargia galathea
Rostihof_3	208_L3	47.4576	8.1308	m	contemporary only	33.8	2023	RAD-Seq	GENOMIC	Restriction Digest	paired	ILLUMINA	Illumina NovaSeq 6000	DNA was extracted from head and throax using Qiagen DNeasy Blood and Tissue Kit	fastq	208_L3.fastq.gz	SAMN46752143	PRJNA1221805	SRR32306629	Melanargia galathea
SO_M1_4	21_L4	47.3459	7.8934	m	contemporary only	42.4	2023	RAD-Seq	GENOMIC	Restriction Digest	paired	ILLUMINA	Illumina NovaSeq 6000	DNA was extracted from head and throax using Qiagen DNeasy Blood and Tissue Kit	fastq	21_L4.fastq.gz	SAMN46752144	PRJNA1221805	SRR32306630	Melanargia galathea
Villnacher_1	210_L1	47.4765	8.1741	m	contemporary only	17.4	2023	RAD-Seq	GENOMIC	Restriction Digest	paired	ILLUMINA	Illumina NovaSeq 6000	DNA was extracted from head and throax using Qiagen DNeasy Blood and Tissue Kit	fastq	210_L1.fastq.gz	SAMN46752145	PRJNA1221805	SRR32306631	Melanargia galathea
Villnacher_2	211_L2	47.4765	8.1741	m	contemporary only	33.8	2023	RAD-Seq	GENOMIC	Restriction Digest	paired	ILLUMINA	Illumina NovaSeq 6000	DNA was extracted from head and throax using Qiagen DNeasy Blood and Tissue Kit	fastq	211_L2.fastq.gz	SAMN46752146	PRJNA1221805	SRR32306632	Melanargia galathea
Villnacher_3	212_L3	47.4765	8.1741	m	contemporary only	60.3	2023	RAD-Seq	GENOMIC	Restriction Digest	paired	ILLUMINA	Illumina NovaSeq 6000	DNA was extracted from head and throax using Qiagen DNeasy Blood and Tissue Kit	fastq	212_L3.fastq.gz	SAMN46752147	PRJNA1221805	SRR32306634	Melanargia galathea
Villnacher_4	213_L4	47.4765	8.1741	m	contemporary only	23.1	2023	RAD-Seq	GENOMIC	Restriction Digest	paired	ILLUMINA	Illumina NovaSeq 6000	DNA was extracted from head and throax using Qiagen DNeasy Blood and Tissue Kit	fastq	213_L4.fastq.gz	SAMN46752148	PRJNA1221805	SRR32306635	Melanargia galathea
Affoltern_1	214_L1	47.0683	7.7308	m	contemporary only	13.8	2023	RAD-Seq	GENOMIC	Restriction Digest	paired	ILLUMINA	Illumina NovaSeq 6000	DNA was extracted from head and throax using Qiagen DNeasy Blood and Tissue Kit	fastq	214_L1.fastq.gz	SAMN46752149	PRJNA1221805	SRR32306636	Melanargia galathea
Affoltern_2	215_L2	47.0683	7.7308	m	contemporary only	33.7	2023	RAD-Seq	GENOMIC	Restriction Digest	paired	ILLUMINA	Illumina NovaSeq 6000	DNA was extracted from head and throax using Qiagen DNeasy Blood and Tissue Kit	fastq	215_L2.fastq.gz	SAMN46752150	PRJNA1221805	SRR32306637	Melanargia galathea
Affoltern_3	216_L3	47.0683	7.7308	f	contemporary only	45.8	2023	RAD-Seq	GENOMIC	Restriction Digest	paired	ILLUMINA	Illumina NovaSeq 6000	DNA was extracted from head and throax using Qiagen DNeasy Blood and Tissue Kit	fastq	216_L3.fastq.gz	SAMN46752151	PRJNA1221805	SRR32306638	Melanargia galathea
Affoltern_4	217_L4	47.0683	7.7308	m	contemporary only	34.4	2023	RAD-Seq	GENOMIC	Restriction Digest	paired	ILLUMINA	Illumina NovaSeq 6000	DNA was extracted from head and throax using Qiagen DNeasy Blood and Tissue Kit	fastq	217_L4.fastq.gz	SAMN46752152	PRJNA1221805	SRR32306639	Melanargia galathea
Altburon_1	218_L1	47.1862	7.8713	f	contemporary only	16.2	2023	RAD-Seq	GENOMIC	Restriction Digest	paired	ILLUMINA	Illumina NovaSeq 6000	DNA was extracted from head and throax using Qiagen DNeasy Blood and Tissue Kit	fastq	218_L1.fastq.gz	SAMN46752153	PRJNA1221805	SRR32306640	Melanargia galathea
Altburon_2	219_L2	47.1862	7.8713	m	contemporary only	29.1	2023	RAD-Seq	GENOMIC	Restriction Digest	paired	ILLUMINA	Illumina NovaSeq 6000	DNA was extracted from head and throax using Qiagen DNeasy Blood and Tissue Kit	fastq	219_L2.fastq.gz	SAMN46752154	PRJNA1221805	SRR32306641	Melanargia galathea
SO10608_1	22_L1	47.3236	7.7657	m	contemporary only	21.7	2023	RAD-Seq	GENOMIC	Restriction Digest	paired	ILLUMINA	Illumina NovaSeq 6000	DNA was extracted from head and throax using Qiagen DNeasy Blood and Tissue Kit	fastq	22_L1.fastq.gz	SAMN46752155	PRJNA1221805	SRR32306642	Melanargia galathea
Altburon_3	220_L3	47.1862	7.8713	m	contemporary only	27.3	2023	RAD-Seq	GENOMIC	Restriction Digest	paired	ILLUMINA	Illumina NovaSeq 6000	DNA was extracted from head and throax using Qiagen DNeasy Blood and Tissue Kit	fastq	220_L3.fastq.gz	SAMN46752156	PRJNA1221805	SRR32306643	Melanargia galathea
Altburon_4	221_L4	47.1862	7.8713	m	contemporary only	16.5	2023	RAD-Seq	GENOMIC	Restriction Digest	paired	ILLUMINA	Illumina NovaSeq 6000	DNA was extracted from head and throax using Qiagen DNeasy Blood and Tissue Kit	fastq	221_L4.fastq.gz	SAMN46752157	PRJNA1221805	SRR32306645	Melanargia galathea
Dagmersellen_1	222_L1	47.2114	8.0044	f	contemporary only	36.2	2023	RAD-Seq	GENOMIC	Restriction Digest	paired	ILLUMINA	Illumina NovaSeq 6000	DNA was extracted from head and throax using Qiagen DNeasy Blood and Tissue Kit	fastq	222_L1.fastq.gz	SAMN46752158	PRJNA1221805	SRR32306646	Melanargia galathea
Dagmersellen_2	223_L2	47.2114	8.0044	f	contemporary only	19.3	2023	RAD-Seq	GENOMIC	Restriction Digest	paired	ILLUMINA	Illumina NovaSeq 6000	DNA was extracted from head and throax using Qiagen DNeasy Blood and Tissue Kit	fastq	223_L2.fastq.gz	SAMN46752159	PRJNA1221805	SRR32306647	Melanargia galathea
Dagmersellen_3	224_L3	47.2114	8.0044	f	contemporary only	38.3	2023	RAD-Seq	GENOMIC	Restriction Digest	paired	ILLUMINA	Illumina NovaSeq 6000	DNA was extracted from head and throax using Qiagen DNeasy Blood and Tissue Kit	fastq	224_L3.fastq.gz	SAMN46752160	PRJNA1221805	SRR32306648	Melanargia galathea
Dagmersellen_4	225_L4	47.2114	8.0044	f	contemporary only	100.1	2023	RAD-Seq	GENOMIC	Restriction Digest	paired	ILLUMINA	Illumina NovaSeq 6000	DNA was extracted from head and throax using Qiagen DNeasy Blood and Tissue Kit	fastq	225_L4.fastq.gz	SAMN46752161	PRJNA1221805	SRR32306713	Melanargia galathea
Ebers_1	226_L1	47.1779	7.9564	m	contemporary only	24.2	2023	RAD-Seq	GENOMIC	Restriction Digest	paired	ILLUMINA	Illumina NovaSeq 6000	DNA was extracted from head and throax using Qiagen DNeasy Blood and Tissue Kit	fastq	226_L1.fastq.gz	SAMN46752162	PRJNA1221805	SRR32306714	Melanargia galathea
Ebers_2	227_L2	47.1779	7.9564	m	contemporary only	15	2023	RAD-Seq	GENOMIC	Restriction Digest	paired	ILLUMINA	Illumina NovaSeq 6000	DNA was extracted from head and throax using Qiagen DNeasy Blood and Tissue Kit	fastq	227_L2.fastq.gz	SAMN46752163	PRJNA1221805	SRR32306715	Melanargia galathea
Ebers_3	228_L3	47.1779	7.9564	m	contemporary only	26.4	2023	RAD-Seq	GENOMIC	Restriction Digest	paired	ILLUMINA	Illumina NovaSeq 6000	DNA was extracted from head and throax using Qiagen DNeasy Blood and Tissue Kit	fastq	228_L3.fastq.gz	SAMN46752164	PRJNA1221805	SRR32306716	Melanargia galathea
Ebers_4	229_L4	47.1779	7.9564	f	contemporary only	25.8	2023	RAD-Seq	GENOMIC	Restriction Digest	paired	ILLUMINA	Illumina NovaSeq 6000	DNA was extracted from head and throax using Qiagen DNeasy Blood and Tissue Kit	fastq	229_L4.fastq.gz	SAMN46752165	PRJNA1221805	SRR32306717	Melanargia galathea
SO10608_2	23_L2	47.3236	7.7657	f	contemporary only	19.6	2023	RAD-Seq	GENOMIC	Restriction Digest	paired	ILLUMINA	Illumina NovaSeq 6000	DNA was extracted from head and throax using Qiagen DNeasy Blood and Tissue Kit	fastq	23_L2.fastq.gz	SAMN46752166	PRJNA1221805	SRR32306718	Melanargia galathea
Huswil_1	230_L1	47.1308	7.8891	m	contemporary only	22.4	2023	RAD-Seq	GENOMIC	Restriction Digest	paired	ILLUMINA	Illumina NovaSeq 6000	DNA was extracted from head and throax using Qiagen DNeasy Blood and Tissue Kit	fastq	230_L1.fastq.gz	SAMN46752167	PRJNA1221805	SRR32306720	Melanargia galathea
Huswil_2	231_L2	47.1308	7.8891	f	contemporary only	24.8	2023	RAD-Seq	GENOMIC	Restriction Digest	paired	ILLUMINA	Illumina NovaSeq 6000	DNA was extracted from head and throax using Qiagen DNeasy Blood and Tissue Kit	fastq	231_L2.fastq.gz	SAMN46752168	PRJNA1221805	SRR32306721	Melanargia galathea
Huswil_3	232_L3	47.1308	7.8891	f	contemporary only	29.2	2023	RAD-Seq	GENOMIC	Restriction Digest	paired	ILLUMINA	Illumina NovaSeq 6000	DNA was extracted from head and throax using Qiagen DNeasy Blood and Tissue Kit	fastq	232_L3.fastq.gz	SAMN46752169	PRJNA1221805	SRR32306722	Melanargia galathea
Huswil_4	233_L4	47.1308	7.8891	m	contemporary only	23.1	2023	RAD-Seq	GENOMIC	Restriction Digest	paired	ILLUMINA	Illumina NovaSeq 6000	DNA was extracted from head and throax using Qiagen DNeasy Blood and Tissue Kit	fastq	233_L4.fastq.gz	SAMN46752170	PRJNA1221805	SRR32306723	Melanargia galathea
Inkwil_1	234_L1	47.1989	7.6609	f	contemporary only	42.7	2023	RAD-Seq	GENOMIC	Restriction Digest	paired	ILLUMINA	Illumina NovaSeq 6000	DNA was extracted from head and throax using Qiagen DNeasy Blood and Tissue Kit	fastq	234_L1.fastq.gz	SAMN46752171	PRJNA1221805	SRR32306724	Melanargia galathea
Inkwil_2	235_L2	47.1989	7.6609	m	contemporary only	17	2023	RAD-Seq	GENOMIC	Restriction Digest	paired	ILLUMINA	Illumina NovaSeq 6000	DNA was extracted from head and throax using Qiagen DNeasy Blood and Tissue Kit	fastq	235_L2.fastq.gz	SAMN46752172	PRJNA1221805	SRR32306725	Melanargia galathea
Inkwil_3	236_L3	47.1989	7.6609	m	contemporary only	43.5	2023	RAD-Seq	GENOMIC	Restriction Digest	paired	ILLUMINA	Illumina NovaSeq 6000	DNA was extracted from head and throax using Qiagen DNeasy Blood and Tissue Kit	fastq	236_L3.fastq.gz	SAMN46752173	PRJNA1221805	SRR32306726	Melanargia galathea
Inkwil_4	237_L4	47.1989	7.6609	f	contemporary only	40.2	2023	RAD-Seq	GENOMIC	Restriction Digest	paired	ILLUMINA	Illumina NovaSeq 6000	DNA was extracted from head and throax using Qiagen DNeasy Blood and Tissue Kit	fastq	237_L4.fastq.gz	SAMN46752174	PRJNA1221805	SRR32306727	Melanargia galathea
Murgen_1	238_L1	47.2612	7.8289	f	contemporary only	26.9	2023	RAD-Seq	GENOMIC	Restriction Digest	paired	ILLUMINA	Illumina NovaSeq 6000	DNA was extracted from head and throax using Qiagen DNeasy Blood and Tissue Kit	fastq	238_L1.fastq.gz	SAMN46752175	PRJNA1221805	SRR32306728	Melanargia galathea
Murgen_2	239_L2	47.2612	7.8289	f	contemporary only	36.7	2023	RAD-Seq	GENOMIC	Restriction Digest	paired	ILLUMINA	Illumina NovaSeq 6000	DNA was extracted from head and throax using Qiagen DNeasy Blood and Tissue Kit	fastq	239_L2.fastq.gz	SAMN46752176	PRJNA1221805	SRR32306729	Melanargia galathea
SO10608_3	24_L3	47.3236	7.7657	m	contemporary only	28.4	2023	RAD-Seq	GENOMIC	Restriction Digest	paired	ILLUMINA	Illumina NovaSeq 6000	DNA was extracted from head and throax using Qiagen DNeasy Blood and Tissue Kit	fastq	24_L3.fastq.gz	SAMN46752177	PRJNA1221805	SRR32306731	Melanargia galathea
Murgen_3	240_L3	47.2612	7.8289	f	contemporary only	26.8	2023	RAD-Seq	GENOMIC	Restriction Digest	paired	ILLUMINA	Illumina NovaSeq 6000	DNA was extracted from head and throax using Qiagen DNeasy Blood and Tissue Kit	fastq	240_L3.fastq.gz	SAMN46752178	PRJNA1221805	SRR32306732	Melanargia galathea
Murgen_4	241_L4	47.2612	7.8289	f	contemporary only	54.7	2023	RAD-Seq	GENOMIC	Restriction Digest	paired	ILLUMINA	Illumina NovaSeq 6000	DNA was extracted from head and throax using Qiagen DNeasy Blood and Tissue Kit	fastq	241_L4.fastq.gz	SAMN46752179	PRJNA1221805	SRR32306733	Melanargia galathea
Schwendi_1	242_L1	47.2236	7.7237	m	contemporary only	38.2	2023	RAD-Seq	GENOMIC	Restriction Digest	paired	ILLUMINA	Illumina NovaSeq 6000	DNA was extracted from head and throax using Qiagen DNeasy Blood and Tissue Kit	fastq	242_L1.fastq.gz	SAMN46752180	PRJNA1221805	SRR32306734	Melanargia galathea
Schwendi_2	243_L2	47.2236	7.7237	m	contemporary only	70.9	2023	RAD-Seq	GENOMIC	Restriction Digest	paired	ILLUMINA	Illumina NovaSeq 6000	DNA was extracted from head and throax using Qiagen DNeasy Blood and Tissue Kit	fastq	243_L2.fastq.gz	SAMN46752181	PRJNA1221805	SRR32306735	Melanargia galathea
Schwendi_3	244_L3	47.2236	7.7237	m	contemporary only	32.5	2023	RAD-Seq	GENOMIC	Restriction Digest	paired	ILLUMINA	Illumina NovaSeq 6000	DNA was extracted from head and throax using Qiagen DNeasy Blood and Tissue Kit	fastq	244_L3.fastq.gz	SAMN46752182	PRJNA1221805	SRR32306736	Melanargia galathea
Schwendi_4	245_L4	47.2236	7.7237	m	contemporary only	29	2023	RAD-Seq	GENOMIC	Restriction Digest	paired	ILLUMINA	Illumina NovaSeq 6000	DNA was extracted from head and throax using Qiagen DNeasy Blood and Tissue Kit	fastq	245_L4.fastq.gz	SAMN46752183	PRJNA1221805	SRR32306737	Melanargia galathea
Wynau_1	246_L1	47.2522	7.7846	f	contemporary only	43.5	2023	RAD-Seq	GENOMIC	Restriction Digest	paired	ILLUMINA	Illumina NovaSeq 6000	DNA was extracted from head and throax using Qiagen DNeasy Blood and Tissue Kit	fastq	246_L1.fastq.gz	SAMN46752184	PRJNA1221805	SRR32306738	Melanargia galathea
Wynau_2	247_L2	47.2522	7.7846	f	contemporary only	32.9	2023	RAD-Seq	GENOMIC	Restriction Digest	paired	ILLUMINA	Illumina NovaSeq 6000	DNA was extracted from head and throax using Qiagen DNeasy Blood and Tissue Kit	fastq	247_L2.fastq.gz	SAMN46752185	PRJNA1221805	SRR32306739	Melanargia galathea
Wynau_3	248_L3	47.2522	7.7846	m	contemporary only	28.2	2023	RAD-Seq	GENOMIC	Restriction Digest	paired	ILLUMINA	Illumina NovaSeq 6000	DNA was extracted from head and throax using Qiagen DNeasy Blood and Tissue Kit	fastq	248_L3.fastq.gz	SAMN46752186	PRJNA1221805	SRR32306740	Melanargia galathea
Wynau_4	249_L4	47.2522	7.7846	m	contemporary only	18.3	2023	RAD-Seq	GENOMIC	Restriction Digest	paired	ILLUMINA	Illumina NovaSeq 6000	DNA was extracted from head and throax using Qiagen DNeasy Blood and Tissue Kit	fastq	249_L4.fastq.gz	SAMN46752187	PRJNA1221805	SRR32306742	Melanargia galathea
SO10608_4	25_L4	47.3236	7.7657	m	contemporary only	65.6	2023	RAD-Seq	GENOMIC	Restriction Digest	paired	ILLUMINA	Illumina NovaSeq 6000	DNA was extracted from head and throax using Qiagen DNeasy Blood and Tissue Kit	fastq	25_L4.fastq.gz	SAMN46752188	PRJNA1221805	SRR32306743	Melanargia galathea
Schupf_4	250_L4	47.5126	7.977	f	contemporary only	55.1	2023	RAD-Seq	GENOMIC	Restriction Digest	paired	ILLUMINA	Illumina NovaSeq 6000	DNA was extracted from head and throax using Qiagen DNeasy Blood and Tissue Kit	fastq	250_L4.fastq.gz	SAMN46752189	PRJNA1221805	SRR32306744	Melanargia galathea
BE7_1	251_L1	46.76518	7.479847	m	not considered	20.8	2023	RAD-Seq	GENOMIC	Restriction Digest	paired	ILLUMINA	Illumina NovaSeq 6000	DNA was extracted from head and throax using Qiagen DNeasy Blood and Tissue Kit	fastq	251_L1.fastq.gz	SAMN46752190	PRJNA1221805	SRR32306809	Melanargia galathea
BE7_2	252_L2	46.76518	7.479847	f	not considered	16.4	2023	RAD-Seq	GENOMIC	Restriction Digest	paired	ILLUMINA	Illumina NovaSeq 6000	DNA was extracted from head and throax using Qiagen DNeasy Blood and Tissue Kit	fastq	252_L2.fastq.gz	SAMN46752191	PRJNA1221805	SRR32306810	Melanargia galathea
BE7_3	253_L3	46.76518	7.479847	m	not considered	65.8	2023	RAD-Seq	GENOMIC	Restriction Digest	paired	ILLUMINA	Illumina NovaSeq 6000	DNA was extracted from head and throax using Qiagen DNeasy Blood and Tissue Kit	fastq	253_L3.fastq.gz	SAMN46752192	PRJNA1221805	SRR32306811	Melanargia galathea
BE7_4	254_L4	46.76518	7.479847	m	not considered	42.3	2023	RAD-Seq	GENOMIC	Restriction Digest	paired	ILLUMINA	Illumina NovaSeq 6000	DNA was extracted from head and throax using Qiagen DNeasy Blood and Tissue Kit	fastq	254_L4.fastq.gz	SAMN46752193	PRJNA1221805	SRR32306812	Melanargia galathea
BE10_1	255_L1	46.68997	7.615862	f	matched localities	26.5	2023	RAD-Seq	GENOMIC	Restriction Digest	paired	ILLUMINA	Illumina NovaSeq 6000	DNA was extracted from head and throax using Qiagen DNeasy Blood and Tissue Kit	fastq	255_L1.fastq.gz	SAMN46752194	PRJNA1221805	SRR32306813	Melanargia galathea
BE10_2	256_L2	46.68997	7.615862	m	matched localities	34.8	2023	RAD-Seq	GENOMIC	Restriction Digest	paired	ILLUMINA	Illumina NovaSeq 6000	DNA was extracted from head and throax using Qiagen DNeasy Blood and Tissue Kit	fastq	256_L2.fastq.gz	SAMN46752195	PRJNA1221805	SRR32306814	Melanargia galathea
BE10_3	257_L3	46.68997	7.615862	m	matched localities	51.8	2023	RAD-Seq	GENOMIC	Restriction Digest	paired	ILLUMINA	Illumina NovaSeq 6000	DNA was extracted from head and throax using Qiagen DNeasy Blood and Tissue Kit	fastq	257_L3.fastq.gz	SAMN46752196	PRJNA1221805	SRR32306815	Melanargia galathea
BE10_4	258_L4	46.68997	7.615862	f	matched localities	62.3	2023	RAD-Seq	GENOMIC	Restriction Digest	paired	ILLUMINA	Illumina NovaSeq 6000	DNA was extracted from head and throax using Qiagen DNeasy Blood and Tissue Kit	fastq	258_L4.fastq.gz	SAMN46752197	PRJNA1221805	SRR32306817	Melanargia galathea
BE11_1	259_L1	46.67684	7.6	f	matched localities	35	2023	RAD-Seq	GENOMIC	Restriction Digest	paired	ILLUMINA	Illumina NovaSeq 6000	DNA was extracted from head and throax using Qiagen DNeasy Blood and Tissue Kit	fastq	259_L1.fastq.gz	SAMN46752198	PRJNA1221805	SRR32306818	Melanargia galathea
SO10698_1	26_L1	47.3493	7.8538	f	contemporary only	29.6	2023	RAD-Seq	GENOMIC	Restriction Digest	paired	ILLUMINA	Illumina NovaSeq 6000	DNA was extracted from head and throax using Qiagen DNeasy Blood and Tissue Kit	fastq	26_L1.fastq.gz	SAMN46752199	PRJNA1221805	SRR32306819	Melanargia galathea
BE11_2	260_L2	46.67684	7.6	m	matched localities	24.4	2023	RAD-Seq	GENOMIC	Restriction Digest	paired	ILLUMINA	Illumina NovaSeq 6000	DNA was extracted from head and throax using Qiagen DNeasy Blood and Tissue Kit	fastq	260_L2.fastq.gz	SAMN46752200	PRJNA1221805	SRR32306820	Melanargia galathea
BE11_3	261_L3	46.67684	7.6	m	matched localities	28.7	2023	RAD-Seq	GENOMIC	Restriction Digest	paired	ILLUMINA	Illumina NovaSeq 6000	DNA was extracted from head and throax using Qiagen DNeasy Blood and Tissue Kit	fastq	261_L3.fastq.gz	SAMN46752201	PRJNA1221805	SRR32306821	Melanargia galathea
BE11_4	262_L4	46.67684	7.6	m	matched localities	77.7	2023	RAD-Seq	GENOMIC	Restriction Digest	paired	ILLUMINA	Illumina NovaSeq 6000	DNA was extracted from head and throax using Qiagen DNeasy Blood and Tissue Kit	fastq	262_L4.fastq.gz	SAMN46752202	PRJNA1221805	SRR32306822	Melanargia galathea
BE27_1	263_L1	46.66687	7.584425	f	matched localities	55.4	2023	RAD-Seq	GENOMIC	Restriction Digest	paired	ILLUMINA	Illumina NovaSeq 6000	DNA was extracted from head and throax using Qiagen DNeasy Blood and Tissue Kit	fastq	263_L1.fastq.gz	SAMN46752203	PRJNA1221805	SRR32306823	Melanargia galathea
BE27_2	264_L2	46.66687	7.584425	m	matched localities	63.7	2023	RAD-Seq	GENOMIC	Restriction Digest	paired	ILLUMINA	Illumina NovaSeq 6000	DNA was extracted from head and throax using Qiagen DNeasy Blood and Tissue Kit	fastq	264_L2.fastq.gz	SAMN46752204	PRJNA1221805	SRR32306824	Melanargia galathea
BE27_3	265_L3	46.66687	7.584425	f	matched localities	23.5	2023	RAD-Seq	GENOMIC	Restriction Digest	paired	ILLUMINA	Illumina NovaSeq 6000	DNA was extracted from head and throax using Qiagen DNeasy Blood and Tissue Kit	fastq	265_L3.fastq.gz	SAMN46752205	PRJNA1221805	SRR32306825	Melanargia galathea
BE27_4	266_L4	46.66687	7.584425	m	matched localities	90.5	2023	RAD-Seq	GENOMIC	Restriction Digest	paired	ILLUMINA	Illumina NovaSeq 6000	DNA was extracted from head and throax using Qiagen DNeasy Blood and Tissue Kit	fastq	266_L4.fastq.gz	SAMN46752206	PRJNA1221805	SRR32306826	Melanargia galathea
LU_M6_4	267_L4	47.1883	8.1367	m	contemporary only	48.8	2023	RAD-Seq	GENOMIC	Restriction Digest	paired	ILLUMINA	Illumina NovaSeq 6000	DNA was extracted from head and throax using Qiagen DNeasy Blood and Tissue Kit	fastq	267_L4.fastq.gz	SAMN46752207	PRJNA1221805	SRR32306828	Melanargia galathea
SO10698_2	27_L2	47.3493	7.8538	m	contemporary only	71	2023	RAD-Seq	GENOMIC	Restriction Digest	paired	ILLUMINA	Illumina NovaSeq 6000	DNA was extracted from head and throax using Qiagen DNeasy Blood and Tissue Kit	fastq	27_L2.fastq.gz	SAMN46752208	PRJNA1221805	SRR32306829	Melanargia galathea
SO10698_3	28_L3	47.3493	7.8538	m	contemporary only	33.9	2023	RAD-Seq	GENOMIC	Restriction Digest	paired	ILLUMINA	Illumina NovaSeq 6000	DNA was extracted from head and throax using Qiagen DNeasy Blood and Tissue Kit	fastq	28_L3.fastq.gz	SAMN46752209	PRJNA1221805	SRR32306830	Melanargia galathea
SO10698_4	29_L4	47.3493	7.8538	m	contemporary only	58.4	2023	RAD-Seq	GENOMIC	Restriction Digest	paired	ILLUMINA	Illumina NovaSeq 6000	DNA was extracted from head and throax using Qiagen DNeasy Blood and Tissue Kit	fastq	29_L4.fastq.gz	SAMN46752210	PRJNA1221805	SRR32306831	Melanargia galathea
BL1_3	3_L3	47.4502	7.565	m	contemporary only	45	2023	RAD-Seq	GENOMIC	Restriction Digest	paired	ILLUMINA	Illumina NovaSeq 6000	DNA was extracted from head and throax using Qiagen DNeasy Blood and Tissue Kit	fastq	3_L3.fastq.gz	SAMN46752211	PRJNA1221805	SRR32306832	Melanargia galathea
LU_M6_1	30_L1	47.1883	8.1367	m	contemporary only	55.4	2023	RAD-Seq	GENOMIC	Restriction Digest	paired	ILLUMINA	Illumina NovaSeq 6000	DNA was extracted from head and throax using Qiagen DNeasy Blood and Tissue Kit	fastq	30_L1.fastq.gz	SAMN46752212	PRJNA1221805	SRR32306833	Melanargia galathea
LU_M6_2	31_L2	47.1883	8.1367	m	contemporary only	47.5	2023	RAD-Seq	GENOMIC	Restriction Digest	paired	ILLUMINA	Illumina NovaSeq 6000	DNA was extracted from head and throax using Qiagen DNeasy Blood and Tissue Kit	fastq	31_L2.fastq.gz	SAMN46752213	PRJNA1221805	SRR32306834	Melanargia galathea
LU_M6_3	32_L3	47.1883	8.1367	m	contemporary only	46.1	2023	RAD-Seq	GENOMIC	Restriction Digest	paired	ILLUMINA	Illumina NovaSeq 6000	DNA was extracted from head and throax using Qiagen DNeasy Blood and Tissue Kit	fastq	32_L3.fastq.gz	SAMN46752214	PRJNA1221805	SRR32306835	Melanargia galathea
BE4_1	33_L1	46.931	7.4655	m	matched localities	32.1	2023	RAD-Seq	GENOMIC	Restriction Digest	paired	ILLUMINA	Illumina NovaSeq 6000	DNA was extracted from head and throax using Qiagen DNeasy Blood and Tissue Kit	fastq	33_L1.fastq.gz	SAMN46752215	PRJNA1221805	SRR32306836	Melanargia galathea
BE4_2	34_L2	46.931	7.4655	m	matched localities	15.6	2023	RAD-Seq	GENOMIC	Restriction Digest	paired	ILLUMINA	Illumina NovaSeq 6000	DNA was extracted from head and throax using Qiagen DNeasy Blood and Tissue Kit	fastq	34_L2.fastq.gz	SAMN46752216	PRJNA1221805	SRR32306837	Melanargia galathea
M_BE1_1	35_L1	46.8901	7.5458	m	contemporary only	31.1	2023	RAD-Seq	GENOMIC	Restriction Digest	paired	ILLUMINA	Illumina NovaSeq 6000	DNA was extracted from head and throax using Qiagen DNeasy Blood and Tissue Kit	fastq	35_L1.fastq.gz	SAMN46752217	PRJNA1221805	SRR32306548	Melanargia galathea
M_BE1_2	36_L2	46.8901	7.5458	m	contemporary only	31.6	2023	RAD-Seq	GENOMIC	Restriction Digest	paired	ILLUMINA	Illumina NovaSeq 6000	DNA was extracted from head and throax using Qiagen DNeasy Blood and Tissue Kit	fastq	36_L2.fastq.gz	SAMN46752218	PRJNA1221805	SRR32306549	Melanargia galathea
M_BE1_3	37_L3	46.8901	7.5458	m	contemporary only	54.9	2023	RAD-Seq	GENOMIC	Restriction Digest	paired	ILLUMINA	Illumina NovaSeq 6000	DNA was extracted from head and throax using Qiagen DNeasy Blood and Tissue Kit	fastq	37_L3.fastq.gz	SAMN46752219	PRJNA1221805	SRR32306550	Melanargia galathea
M_BE1_4	38_L4	46.8901	7.5458	m	contemporary only	38.8	2023	RAD-Seq	GENOMIC	Restriction Digest	paired	ILLUMINA	Illumina NovaSeq 6000	DNA was extracted from head and throax using Qiagen DNeasy Blood and Tissue Kit	fastq	38_L4.fastq.gz	SAMN46752220	PRJNA1221805	SRR32306551	Melanargia galathea
ZH_M1_1	39_L1	47.3441	8.5166	m	contemporary only	33.4	2023	RAD-Seq	GENOMIC	Restriction Digest	paired	ILLUMINA	Illumina NovaSeq 6000	DNA was extracted from head and throax using Qiagen DNeasy Blood and Tissue Kit	fastq	39_L1.fastq.gz	SAMN46752221	PRJNA1221805	SRR32306552	Melanargia galathea
BL1_4	4_L4	47.4502	7.565	m	contemporary only	63	2023	RAD-Seq	GENOMIC	Restriction Digest	paired	ILLUMINA	Illumina NovaSeq 6000	DNA was extracted from head and throax using Qiagen DNeasy Blood and Tissue Kit	fastq	4_L4.fastq.gz	SAMN46752222	PRJNA1221805	SRR32306553	Melanargia galathea
ZH_M1_2	40_L2	47.3441	8.5166	m	contemporary only	20	2023	RAD-Seq	GENOMIC	Restriction Digest	paired	ILLUMINA	Illumina NovaSeq 6000	DNA was extracted from head and throax using Qiagen DNeasy Blood and Tissue Kit	fastq	40_L2.fastq.gz	SAMN46752223	PRJNA1221805	SRR32306554	Melanargia galathea
ZH_M1_3	41_L3	47.3441	8.5166	m	contemporary only	45.8	2023	RAD-Seq	GENOMIC	Restriction Digest	paired	ILLUMINA	Illumina NovaSeq 6000	DNA was extracted from head and throax using Qiagen DNeasy Blood and Tissue Kit	fastq	41_L3.fastq.gz	SAMN46752224	PRJNA1221805	SRR32306555	Melanargia galathea
ZH_M1_4	42_L4	47.3441	8.5166	f	contemporary only	30.8	2023	RAD-Seq	GENOMIC	Restriction Digest	paired	ILLUMINA	Illumina NovaSeq 6000	DNA was extracted from head and throax using Qiagen DNeasy Blood and Tissue Kit	fastq	42_L4.fastq.gz	SAMN46752225	PRJNA1221805	SRR32306556	Melanargia galathea
ZH_M2_1	43_L1	47.5261	8.598	m	contemporary only	21	2023	RAD-Seq	GENOMIC	Restriction Digest	paired	ILLUMINA	Illumina NovaSeq 6000	DNA was extracted from head and throax using Qiagen DNeasy Blood and Tissue Kit	fastq	43_L1.fastq.gz	SAMN46752226	PRJNA1221805	SRR32306557	Melanargia galathea
ZH_M2_2	44_L2	47.5261	8.598	m	contemporary only	52.7	2023	RAD-Seq	GENOMIC	Restriction Digest	paired	ILLUMINA	Illumina NovaSeq 6000	DNA was extracted from head and throax using Qiagen DNeasy Blood and Tissue Kit	fastq	44_L2.fastq.gz	SAMN46752227	PRJNA1221805	SRR32306559	Melanargia galathea
ZH_M2_3	45_L3	47.5261	8.598	f	contemporary only	50.1	2023	RAD-Seq	GENOMIC	Restriction Digest	paired	ILLUMINA	Illumina NovaSeq 6000	DNA was extracted from head and throax using Qiagen DNeasy Blood and Tissue Kit	fastq	45_L3.fastq.gz	SAMN46752228	PRJNA1221805	SRR32306560	Melanargia galathea
ZH_M2_4	46_L4	47.5261	8.598	m	contemporary only	29	2023	RAD-Seq	GENOMIC	Restriction Digest	paired	ILLUMINA	Illumina NovaSeq 6000	DNA was extracted from head and throax using Qiagen DNeasy Blood and Tissue Kit	fastq	46_L4.fastq.gz	SAMN46752229	PRJNA1221805	SRR32306561	Melanargia galathea
ZH_M3_1	47_L1	47.5905	8.5142	m	contemporary only	21.6	2023	RAD-Seq	GENOMIC	Restriction Digest	paired	ILLUMINA	Illumina NovaSeq 6000	DNA was extracted from head and throax using Qiagen DNeasy Blood and Tissue Kit	fastq	47_L1.fastq.gz	SAMN46752230	PRJNA1221805	SRR32306562	Melanargia galathea
ZH_M3_2	48_L2	47.5905	8.5142	m	contemporary only	31.9	2023	RAD-Seq	GENOMIC	Restriction Digest	paired	ILLUMINA	Illumina NovaSeq 6000	DNA was extracted from head and throax using Qiagen DNeasy Blood and Tissue Kit	fastq	48_L2.fastq.gz	SAMN46752231	PRJNA1221805	SRR32306563	Melanargia galathea
ZH_M3_3	49_L3	47.5905	8.5142	m	contemporary only	17.4	2023	RAD-Seq	GENOMIC	Restriction Digest	paired	ILLUMINA	Illumina NovaSeq 6000	DNA was extracted from head and throax using Qiagen DNeasy Blood and Tissue Kit	fastq	49_L3.fastq.gz	SAMN46752232	PRJNA1221805	SRR32306564	Melanargia galathea
Frenk_1	5_L1	47.5001	7.6831	m	contemporary only	28.5	2023	RAD-Seq	GENOMIC	Restriction Digest	paired	ILLUMINA	Illumina NovaSeq 6000	DNA was extracted from head and throax using Qiagen DNeasy Blood and Tissue Kit	fastq	5_L1.fastq.gz	SAMN46752233	PRJNA1221805	SRR32306565	Melanargia galathea
ZH_M3_4	50_L4	47.5905	8.5142	f	contemporary only	15	2023	RAD-Seq	GENOMIC	Restriction Digest	paired	ILLUMINA	Illumina NovaSeq 6000	DNA was extracted from head and throax using Qiagen DNeasy Blood and Tissue Kit	fastq	50_L4.fastq.gz	SAMN46752234	PRJNA1221805	SRR32306566	Melanargia galathea
ZH_M5_1	51_L1	47.5126	8.5486	m	contemporary only	18.1	2023	RAD-Seq	GENOMIC	Restriction Digest	paired	ILLUMINA	Illumina NovaSeq 6000	DNA was extracted from head and throax using Qiagen DNeasy Blood and Tissue Kit	fastq	51_L1.fastq.gz	SAMN46752235	PRJNA1221805	SRR32306567	Melanargia galathea
ZH_M5_2	52_L2	47.5126	8.5486	m	contemporary only	29.9	2023	RAD-Seq	GENOMIC	Restriction Digest	paired	ILLUMINA	Illumina NovaSeq 6000	DNA was extracted from head and throax using Qiagen DNeasy Blood and Tissue Kit	fastq	52_L2.fastq.gz	SAMN46752236	PRJNA1221805	SRR32306568	Melanargia galathea
ZH_M5_3	53_L3	47.5126	8.5486	m	contemporary only	37.3	2023	RAD-Seq	GENOMIC	Restriction Digest	paired	ILLUMINA	Illumina NovaSeq 6000	DNA was extracted from head and throax using Qiagen DNeasy Blood and Tissue Kit	fastq	53_L3.fastq.gz	SAMN46752237	PRJNA1221805	SRR32306570	Melanargia galathea
ZH_M5_4	54_L4	47.5126	8.5486	m	contemporary only	45.2	2023	RAD-Seq	GENOMIC	Restriction Digest	paired	ILLUMINA	Illumina NovaSeq 6000	DNA was extracted from head and throax using Qiagen DNeasy Blood and Tissue Kit	fastq	54_L4.fastq.gz	SAMN46752238	PRJNA1221805	SRR32306571	Melanargia galathea
ZH_M6_1	55_L1	47.4738	8.4504	m	contemporary only	18.4	2023	RAD-Seq	GENOMIC	Restriction Digest	paired	ILLUMINA	Illumina NovaSeq 6000	DNA was extracted from head and throax using Qiagen DNeasy Blood and Tissue Kit	fastq	55_L1.fastq.gz	SAMN46752239	PRJNA1221805	SRR32306572	Melanargia galathea
ZH_M6_2	56_L2	47.4738	8.4504	m	contemporary only	24.7	2023	RAD-Seq	GENOMIC	Restriction Digest	paired	ILLUMINA	Illumina NovaSeq 6000	DNA was extracted from head and throax using Qiagen DNeasy Blood and Tissue Kit	fastq	56_L2.fastq.gz	SAMN46752240	PRJNA1221805	SRR32306573	Melanargia galathea
ZH_M6_3	57_L3	47.4738	8.4504	m	contemporary only	40.7	2023	RAD-Seq	GENOMIC	Restriction Digest	paired	ILLUMINA	Illumina NovaSeq 6000	DNA was extracted from head and throax using Qiagen DNeasy Blood and Tissue Kit	fastq	57_L3.fastq.gz	SAMN46752241	PRJNA1221805	SRR32306574	Melanargia galathea
ZH_M6_4	58_L4	47.4738	8.4504	f	contemporary only	59.9	2023	RAD-Seq	GENOMIC	Restriction Digest	paired	ILLUMINA	Illumina NovaSeq 6000	DNA was extracted from head and throax using Qiagen DNeasy Blood and Tissue Kit	fastq	58_L4.fastq.gz	SAMN46752242	PRJNA1221805	SRR32306575	Melanargia galathea
ZH_M8_1	59_L1	47.48235	8.841196	m	contemporary only	36.8	2023	RAD-Seq	GENOMIC	Restriction Digest	paired	ILLUMINA	Illumina NovaSeq 6000	DNA was extracted from head and throax using Qiagen DNeasy Blood and Tissue Kit	fastq	59_L1.fastq.gz	SAMN46752243	PRJNA1221805	SRR32306576	Melanargia galathea
Frenk_2	6_L2	47.5001	7.6831	m	contemporary only	27.1	2023	RAD-Seq	GENOMIC	Restriction Digest	paired	ILLUMINA	Illumina NovaSeq 6000	DNA was extracted from head and throax using Qiagen DNeasy Blood and Tissue Kit	fastq	6_L2.fastq.gz	SAMN46752244	PRJNA1221805	SRR32306577	Melanargia galathea
ZH_M8_2	60_L2	47.48235	8.841196	m	contemporary only	27.5	2023	RAD-Seq	GENOMIC	Restriction Digest	paired	ILLUMINA	Illumina NovaSeq 6000	DNA was extracted from head and throax using Qiagen DNeasy Blood and Tissue Kit	fastq	60_L2.fastq.gz	SAMN46752245	PRJNA1221805	SRR32306578	Melanargia galathea
ZH_M8_3	61_L3	47.48235	8.841196	f	contemporary only	64.4	2023	RAD-Seq	GENOMIC	Restriction Digest	paired	ILLUMINA	Illumina NovaSeq 6000	DNA was extracted from head and throax using Qiagen DNeasy Blood and Tissue Kit	fastq	61_L3.fastq.gz	SAMN46752246	PRJNA1221805	SRR32306579	Melanargia galathea
ZH_M8_4	62_L4	47.48235	8.841196	m	contemporary only	16.5	2023	RAD-Seq	GENOMIC	Restriction Digest	paired	ILLUMINA	Illumina NovaSeq 6000	DNA was extracted from head and throax using Qiagen DNeasy Blood and Tissue Kit	fastq	62_L4.fastq.gz	SAMN46752247	PRJNA1221805	SRR32306581	Melanargia galathea
ZH_M9_1	63_L1	47.4515	8.7433	m	contemporary only	36.2	2023	RAD-Seq	GENOMIC	Restriction Digest	paired	ILLUMINA	Illumina NovaSeq 6000	DNA was extracted from head and throax using Qiagen DNeasy Blood and Tissue Kit	fastq	63_L1.fastq.gz	SAMN46752248	PRJNA1221805	SRR32306582	Melanargia galathea
ZH_M9_2	64_L2	47.4515	8.7433	m	contemporary only	29.1	2023	RAD-Seq	GENOMIC	Restriction Digest	paired	ILLUMINA	Illumina NovaSeq 6000	DNA was extracted from head and throax using Qiagen DNeasy Blood and Tissue Kit	fastq	64_L2.fastq.gz	SAMN46752249	PRJNA1221805	SRR32306583	Melanargia galathea
ZH_M9_3	65_L3	47.4515	8.7433	m	contemporary only	29.6	2023	RAD-Seq	GENOMIC	Restriction Digest	paired	ILLUMINA	Illumina NovaSeq 6000	DNA was extracted from head and throax using Qiagen DNeasy Blood and Tissue Kit	fastq	65_L3.fastq.gz	SAMN46752250	PRJNA1221805	SRR32306584	Melanargia galathea
ZH_M9_4	66_L4	47.4515	8.7433	f	contemporary only	14.2	2023	RAD-Seq	GENOMIC	Restriction Digest	paired	ILLUMINA	Illumina NovaSeq 6000	DNA was extracted from head and throax using Qiagen DNeasy Blood and Tissue Kit	fastq	66_L4.fastq.gz	SAMN46752251	PRJNA1221805	SRR32306745	Melanargia galathea
ZH1_1	67_L1	47.4895	8.8749	m	matched localities	34	2023	RAD-Seq	GENOMIC	Restriction Digest	paired	ILLUMINA	Illumina NovaSeq 6000	DNA was extracted from head and throax using Qiagen DNeasy Blood and Tissue Kit	fastq	67_L1.fastq.gz	SAMN46752252	PRJNA1221805	SRR32306746	Melanargia galathea
ZH1_2	68_L2	47.4895	8.8749	m	matched localities	26.8	2023	RAD-Seq	GENOMIC	Restriction Digest	paired	ILLUMINA	Illumina NovaSeq 6000	DNA was extracted from head and throax using Qiagen DNeasy Blood and Tissue Kit	fastq	68_L2.fastq.gz	SAMN46752253	PRJNA1221805	SRR32306747	Melanargia galathea
ZH1_3	69_L3	47.4895	8.8749	m	matched localities	19.3	2023	RAD-Seq	GENOMIC	Restriction Digest	paired	ILLUMINA	Illumina NovaSeq 6000	DNA was extracted from head and throax using Qiagen DNeasy Blood and Tissue Kit	fastq	69_L3.fastq.gz	SAMN46752254	PRJNA1221805	SRR32306748	Melanargia galathea
Frenk_3	7_L3	47.5001	7.6831	m	contemporary only	22.1	2023	RAD-Seq	GENOMIC	Restriction Digest	paired	ILLUMINA	Illumina NovaSeq 6000	DNA was extracted from head and throax using Qiagen DNeasy Blood and Tissue Kit	fastq	7_L3.fastq.gz	SAMN46752255	PRJNA1221805	SRR32306749	Melanargia galathea
ZH1_4	70_L4	47.4895	8.8749	m	matched localities	49.1	2023	RAD-Seq	GENOMIC	Restriction Digest	paired	ILLUMINA	Illumina NovaSeq 6000	DNA was extracted from head and throax using Qiagen DNeasy Blood and Tissue Kit	fastq	70_L4.fastq.gz	SAMN46752256	PRJNA1221805	SRR32306750	Melanargia galathea
ZH2_1	71_L1	47.4205	8.639	m	matched localities	35.9	2023	RAD-Seq	GENOMIC	Restriction Digest	paired	ILLUMINA	Illumina NovaSeq 6000	DNA was extracted from head and throax using Qiagen DNeasy Blood and Tissue Kit	fastq	71_L1.fastq.gz	SAMN46752257	PRJNA1221805	SRR32306752	Melanargia galathea
ZH2_2	72_L2	47.4205	8.639	m	matched localities	25.9	2023	RAD-Seq	GENOMIC	Restriction Digest	paired	ILLUMINA	Illumina NovaSeq 6000	DNA was extracted from head and throax using Qiagen DNeasy Blood and Tissue Kit	fastq	72_L2.fastq.gz	SAMN46752258	PRJNA1221805	SRR32306753	Melanargia galathea
ZH2_3	73_L3	47.4205	8.639	m	matched localities	81.6	2023	RAD-Seq	GENOMIC	Restriction Digest	paired	ILLUMINA	Illumina NovaSeq 6000	DNA was extracted from head and throax using Qiagen DNeasy Blood and Tissue Kit	fastq	73_L3.fastq.gz	SAMN46752259	PRJNA1221805	SRR32306754	Melanargia galathea
ZH2_4	74_L4	47.4205	8.639	f	matched localities	42.2	2023	RAD-Seq	GENOMIC	Restriction Digest	paired	ILLUMINA	Illumina NovaSeq 6000	DNA was extracted from head and throax using Qiagen DNeasy Blood and Tissue Kit	fastq	74_L4.fastq.gz	SAMN46752260	PRJNA1221805	SRR32306755	Melanargia galathea
ZH3764_1	75_L1	47.5345	8.5589	f	contemporary only	14.4	2023	RAD-Seq	GENOMIC	Restriction Digest	paired	ILLUMINA	Illumina NovaSeq 6000	DNA was extracted from head and throax using Qiagen DNeasy Blood and Tissue Kit	fastq	75_L1.fastq.gz	SAMN46752261	PRJNA1221805	SRR32306756	Melanargia galathea
ZH3764_2	76_L2	47.5345	8.5589	m	contemporary only	19.7	2023	RAD-Seq	GENOMIC	Restriction Digest	paired	ILLUMINA	Illumina NovaSeq 6000	DNA was extracted from head and throax using Qiagen DNeasy Blood and Tissue Kit	fastq	76_L2.fastq.gz	SAMN46752262	PRJNA1221805	SRR32306757	Melanargia galathea
ZH3764_3	77_L3	47.5345	8.5589	m	contemporary only	20.1	2023	RAD-Seq	GENOMIC	Restriction Digest	paired	ILLUMINA	Illumina NovaSeq 6000	DNA was extracted from head and throax using Qiagen DNeasy Blood and Tissue Kit	fastq	77_L3.fastq.gz	SAMN46752263	PRJNA1221805	SRR32306758	Melanargia galathea
ZH3764_4	78_L4	47.5345	8.5589	m	contemporary only	26.5	2023	RAD-Seq	GENOMIC	Restriction Digest	paired	ILLUMINA	Illumina NovaSeq 6000	DNA was extracted from head and throax using Qiagen DNeasy Blood and Tissue Kit	fastq	78_L4.fastq.gz	SAMN46752264	PRJNA1221805	SRR32306759	Melanargia galathea
BE_MT_1	79_L1	46.8944	7.352	m	contemporary only	43.3	2023	RAD-Seq	GENOMIC	Restriction Digest	paired	ILLUMINA	Illumina NovaSeq 6000	DNA was extracted from head and throax using Qiagen DNeasy Blood and Tissue Kit	fastq	79_L1.fastq.gz	SAMN46752265	PRJNA1221805	SRR32306760	Melanargia galathea
Frenk_4	8_L4	47.5001	7.6831	f	contemporary only	32.5	2023	RAD-Seq	GENOMIC	Restriction Digest	paired	ILLUMINA	Illumina NovaSeq 6000	DNA was extracted from head and throax using Qiagen DNeasy Blood and Tissue Kit	fastq	8_L4.fastq.gz	SAMN46752266	PRJNA1221805	SRR32306761	Melanargia galathea
BE_MT_2	80_L2	46.8944	7.352	m	contemporary only	18.9	2023	RAD-Seq	GENOMIC	Restriction Digest	paired	ILLUMINA	Illumina NovaSeq 6000	DNA was extracted from head and throax using Qiagen DNeasy Blood and Tissue Kit	fastq	80_L2.fastq.gz	SAMN46752267	PRJNA1221805	SRR32306763	Melanargia galathea
BE_MT_3	81_L3	46.8944	7.352	m	contemporary only	30.5	2023	RAD-Seq	GENOMIC	Restriction Digest	paired	ILLUMINA	Illumina NovaSeq 6000	DNA was extracted from head and throax using Qiagen DNeasy Blood and Tissue Kit	fastq	81_L3.fastq.gz	SAMN46752268	PRJNA1221805	SRR32306764	Melanargia galathea
BE_MT_4	82_L4	46.8944	7.352	m	contemporary only	43.2	2023	RAD-Seq	GENOMIC	Restriction Digest	paired	ILLUMINA	Illumina NovaSeq 6000	DNA was extracted from head and throax using Qiagen DNeasy Blood and Tissue Kit	fastq	82_L4.fastq.gz	SAMN46752269	PRJNA1221805	SRR32306765	Melanargia galathea
BE1_1	83_L1	46.8978	7.491	m	matched localities	33	2023	RAD-Seq	GENOMIC	Restriction Digest	paired	ILLUMINA	Illumina NovaSeq 6000	DNA was extracted from head and throax using Qiagen DNeasy Blood and Tissue Kit	fastq	83_L1.fastq.gz	SAMN46752270	PRJNA1221805	SRR32306766	Melanargia galathea
BE1_2	84_L2	46.8978	7.491	m	matched localities	19.9	2023	RAD-Seq	GENOMIC	Restriction Digest	paired	ILLUMINA	Illumina NovaSeq 6000	DNA was extracted from head and throax using Qiagen DNeasy Blood and Tissue Kit	fastq	84_L2.fastq.gz	SAMN46752271	PRJNA1221805	SRR32306767	Melanargia galathea
BE1_3	85_L3	46.8978	7.491	m	matched localities	34.7	2023	RAD-Seq	GENOMIC	Restriction Digest	paired	ILLUMINA	Illumina NovaSeq 6000	DNA was extracted from head and throax using Qiagen DNeasy Blood and Tissue Kit	fastq	85_L3.fastq.gz	SAMN46752272	PRJNA1221805	SRR32306768	Melanargia galathea
BE1_4	86_L4	46.8978	7.491	m	matched localities	28.6	2023	RAD-Seq	GENOMIC	Restriction Digest	paired	ILLUMINA	Illumina NovaSeq 6000	DNA was extracted from head and throax using Qiagen DNeasy Blood and Tissue Kit	fastq	86_L4.fastq.gz	SAMN46752273	PRJNA1221805	SRR32306769	Melanargia galathea
BE12_1	87_L1	46.8881	7.3467	m	matched localities	17.7	2023	RAD-Seq	GENOMIC	Restriction Digest	paired	ILLUMINA	Illumina NovaSeq 6000	DNA was extracted from head and throax using Qiagen DNeasy Blood and Tissue Kit	fastq	87_L1.fastq.gz	SAMN46752274	PRJNA1221805	SRR32306770	Melanargia galathea
BE12_2	88_L2	46.8881	7.3467	m	matched localities	46.4	2023	RAD-Seq	GENOMIC	Restriction Digest	paired	ILLUMINA	Illumina NovaSeq 6000	DNA was extracted from head and throax using Qiagen DNeasy Blood and Tissue Kit	fastq	88_L2.fastq.gz	SAMN46752275	PRJNA1221805	SRR32306771	Melanargia galathea
BE12_3	89_L3	46.8881	7.3467	m	matched localities	29.1	2023	RAD-Seq	GENOMIC	Restriction Digest	paired	ILLUMINA	Illumina NovaSeq 6000	DNA was extracted from head and throax using Qiagen DNeasy Blood and Tissue Kit	fastq	89_L3.fastq.gz	SAMN46752276	PRJNA1221805	SRR32306772	Melanargia galathea
AG_M2_1	9_L1	47.3521	8.1178	m	contemporary only	22.7	2023	RAD-Seq	GENOMIC	Restriction Digest	paired	ILLUMINA	Illumina NovaSeq 6000	DNA was extracted from head and throax using Qiagen DNeasy Blood and Tissue Kit	fastq	9_L1.fastq.gz	SAMN46752277	PRJNA1221805	SRR32306774	Melanargia galathea
BE12_4	90_L4	46.8881	7.3467	m	matched localities	57.7	2023	RAD-Seq	GENOMIC	Restriction Digest	paired	ILLUMINA	Illumina NovaSeq 6000	DNA was extracted from head and throax using Qiagen DNeasy Blood and Tissue Kit	fastq	90_L4.fastq.gz	SAMN46752278	PRJNA1221805	SRR32306775	Melanargia galathea
BE_M4_1	91_L1	47.0353	7.2628	m	contemporary only	31.3	2023	RAD-Seq	GENOMIC	Restriction Digest	paired	ILLUMINA	Illumina NovaSeq 6000	DNA was extracted from head and throax using Qiagen DNeasy Blood and Tissue Kit	fastq	91_L1.fastq.gz	SAMN46752279	PRJNA1221805	SRR32306776	Melanargia galathea
BE_M4_2	92_L2	47.0353	7.2628	m	contemporary only	17.5	2023	RAD-Seq	GENOMIC	Restriction Digest	paired	ILLUMINA	Illumina NovaSeq 6000	DNA was extracted from head and throax using Qiagen DNeasy Blood and Tissue Kit	fastq	92_L2.fastq.gz	SAMN46752280	PRJNA1221805	SRR32306777	Melanargia galathea
BE_M4_3	93_L3	47.0353	7.2628	m	contemporary only	47.6	2023	RAD-Seq	GENOMIC	Restriction Digest	paired	ILLUMINA	Illumina NovaSeq 6000	DNA was extracted from head and throax using Qiagen DNeasy Blood and Tissue Kit	fastq	93_L3.fastq.gz	SAMN46752281	PRJNA1221805	SRR32306778	Melanargia galathea
BE_M4_4	94_L4	47.0353	7.2628	f	contemporary only	102.8	2023	RAD-Seq	GENOMIC	Restriction Digest	paired	ILLUMINA	Illumina NovaSeq 6000	DNA was extracted from head and throax using Qiagen DNeasy Blood and Tissue Kit	fastq	94_L4.fastq.gz	SAMN46752282	PRJNA1221805	SRR32306779	Melanargia galathea
BE17_1	95_L1	47.0236	7.0643	m	matched localities	35.8	2023	RAD-Seq	GENOMIC	Restriction Digest	paired	ILLUMINA	Illumina NovaSeq 6000	DNA was extracted from head and throax using Qiagen DNeasy Blood and Tissue Kit	fastq	95_L1.fastq.gz	SAMN46752283	PRJNA1221805	SRR32306780	Melanargia galathea
BE17_2	96_L2	47.0236	7.0643	f	matched localities	12.3	2023	RAD-Seq	GENOMIC	Restriction Digest	paired	ILLUMINA	Illumina NovaSeq 6000	DNA was extracted from head and throax using Qiagen DNeasy Blood and Tissue Kit	fastq	96_L2.fastq.gz	SAMN46752284	PRJNA1221805	SRR32306781	Melanargia galathea
BE17_3	97_L3	47.0236	7.0643	f	matched localities	34	2023	RAD-Seq	GENOMIC	Restriction Digest	paired	ILLUMINA	Illumina NovaSeq 6000	DNA was extracted from head and throax using Qiagen DNeasy Blood and Tissue Kit	fastq	97_L3.fastq.gz	SAMN46752285	PRJNA1221805	SRR32306782	Melanargia galathea
BE17_4	98_L4	47.0236	7.0643	m	matched localities	35.9	2023	RAD-Seq	GENOMIC	Restriction Digest	paired	ILLUMINA	Illumina NovaSeq 6000	DNA was extracted from head and throax using Qiagen DNeasy Blood and Tissue Kit	fastq	98_L4.fastq.gz	SAMN46752286	PRJNA1221805	SRR32306783	Melanargia galathea
BE2_1	99_L1	47.0295	7.1756	f	matched localities	19.7	2023	RAD-Seq	GENOMIC	Restriction Digest	paired	ILLUMINA	Illumina NovaSeq 6000	DNA was extracted from head and throax using Qiagen DNeasy Blood and Tissue Kit	fastq	99_L1.fastq.gz	SAMN46752287	PRJNA1221805	SRR32306788	Melanargia galathea
h_NE2_2	H1	47.0493	7.0307	m	matched localities	7.1	1935	WGS	GENOMIC	RANDOM	paired	ILLUMINA	Illumina NovaSeq 6000	DNA was extracted from head and throax using Qiagen DNeasy Blood and Tissue Kit	fastq	H1_R1.fastq.gz	SAMN46752288	PRJNA1221805	SRR32306799	Melanargia galathea
h_BE17_2	H10	47.0224	7.0572	m	matched localities	29.3	1935	WGS	GENOMIC	RANDOM	paired	ILLUMINA	Illumina NovaSeq 6000	DNA was extracted from head and throax using Qiagen DNeasy Blood and Tissue Kit	fastq	H10_R1.fastq.gz	SAMN46752289	PRJNA1221805	SRR32306586	Melanargia galathea
h_BE10	H11	46.6901	7.6086	m	matched localities	34.9	1909	WGS	GENOMIC	RANDOM	paired	ILLUMINA	Illumina NovaSeq 6000	DNA was extracted from head and throax using Qiagen DNeasy Blood and Tissue Kit	fastq	H11_R1.fastq.gz	SAMN46752290	PRJNA1221805	SRR32306597	Melanargia galathea
h_ZH1_1	H12	47.4909	8.8718	m	matched localities	50.3	1916	WGS	GENOMIC	RANDOM	paired	ILLUMINA	Illumina NovaSeq 6000	DNA was extracted from head and throax using Qiagen DNeasy Blood and Tissue Kit	fastq	H12_R1.fastq.gz	SAMN46752291	PRJNA1221805	SRR32306608	Melanargia galathea
h_SO2_2	H13	47.2614	7.4651	m	matched localities	46.9	1955	WGS	GENOMIC	RANDOM	paired	ILLUMINA	Illumina NovaSeq 6000	DNA was extracted from head and throax using Qiagen DNeasy Blood and Tissue Kit	fastq	H13_R1.fastq.gz	SAMN46752292	PRJNA1221805	SRR32306651	Melanargia galathea
h_BE1_1	H14	46.9061	7.4912	m	matched localities	10.8	1919	WGS	GENOMIC	RANDOM	paired	ILLUMINA	Illumina NovaSeq 6000	DNA was extracted from head and throax using Qiagen DNeasy Blood and Tissue Kit	fastq	H14_R1.fastq.gz	SAMN46752293	PRJNA1221805	SRR32306662	Melanargia galathea
h_SO2_1	H15	47.2614	7.4651	m	matched localities	38	1955	WGS	GENOMIC	RANDOM	paired	ILLUMINA	Illumina NovaSeq 6000	DNA was extracted from head and throax using Qiagen DNeasy Blood and Tissue Kit	fastq	H15_R1.fastq.gz	SAMN46752294	PRJNA1221805	SRR32306673	Melanargia galathea
h_BE17_1	H16	47.0224	7.0572	m	matched localities	17.3	1935	WGS	GENOMIC	RANDOM	paired	ILLUMINA	Illumina NovaSeq 6000	DNA was extracted from head and throax using Qiagen DNeasy Blood and Tissue Kit	fastq	H16_R1.fastq.gz	SAMN46752295	PRJNA1221805	SRR32306684	Melanargia galathea
h_BE11	H17	46.6765	7.6411	m	matched localities	40.8	1909	WGS	GENOMIC	RANDOM	paired	ILLUMINA	Illumina NovaSeq 6000	DNA was extracted from head and throax using Qiagen DNeasy Blood and Tissue Kit	fastq	H17_R1.fastq.gz	SAMN46752296	PRJNA1221805	SRR32306695	Melanargia galathea
h_ZH1_3	H18	46.6765	7.6411	m	matched localities	58	1912	WGS	GENOMIC	RANDOM	paired	ILLUMINA	Illumina NovaSeq 6000	DNA was extracted from head and throax using Qiagen DNeasy Blood and Tissue Kit	fastq	H18_R1.fastq.gz	SAMN46752297	PRJNA1221805	SRR32306707	Melanargia galathea
h_BE12	H19	46.8881	7.3468	m	matched localities	81.3	1927	WGS	GENOMIC	RANDOM	paired	ILLUMINA	Illumina NovaSeq 6000	DNA was extracted from head and throax using Qiagen DNeasy Blood and Tissue Kit	fastq	H19_R1.fastq.gz	SAMN46752298	PRJNA1221805	SRR32306622	Melanargia galathea
h_NE1_1	H2	47.0132	6.9784	m	matched localities	48.1	1947	WGS	GENOMIC	RANDOM	paired	ILLUMINA	Illumina NovaSeq 6000	DNA was extracted from head and throax using Qiagen DNeasy Blood and Tissue Kit	fastq	H2_R1.fastq.gz	SAMN46752299	PRJNA1221805	SRR32306633	Melanargia galathea
h_ZH2	H20	47.4125	8.6445	m	matched localities	42.4	1953	WGS	GENOMIC	RANDOM	paired	ILLUMINA	Illumina NovaSeq 6000	DNA was extracted from head and throax using Qiagen DNeasy Blood and Tissue Kit	fastq	H20_R1.fastq.gz	SAMN46752300	PRJNA1221805	SRR32306644	Melanargia galathea
h_ZH1_2	H21	47.4909	8.8718	m	matched localities	24.4	1909	WGS	GENOMIC	RANDOM	paired	ILLUMINA	Illumina NovaSeq 6000	DNA was extracted from head and throax using Qiagen DNeasy Blood and Tissue Kit	fastq	H21_R1.fastq.gz	SAMN46752301	PRJNA1221805	SRR32306719	Melanargia galathea
h_BE27	H22	46.6632	7.5785	m	matched localities	20.2	1955	WGS	GENOMIC	RANDOM	paired	ILLUMINA	Illumina NovaSeq 6000	DNA was extracted from head and throax using Qiagen DNeasy Blood and Tissue Kit	fastq	H22_R1.fastq.gz	SAMN46752302	PRJNA1221805	SRR32306730	Melanargia galathea
h_Thun	H23	46.753	7.6218	m	historical only	11.6	1900	WGS	GENOMIC	RANDOM	paired	ILLUMINA	Illumina NovaSeq 6000	DNA was extracted from head and throax using Qiagen DNeasy Blood and Tissue Kit	fastq	H23_R1.fastq.gz	SAMN46752303	PRJNA1221805	SRR32306741	Melanargia galathea
h_SO1_1	H24	47.3107	7.6899	m	matched localities	50.9	1929	WGS	GENOMIC	RANDOM	paired	ILLUMINA	Illumina NovaSeq 6000	DNA was extracted from head and throax using Qiagen DNeasy Blood and Tissue Kit	fastq	H24_R1.fastq.gz	SAMN46752304	PRJNA1221805	SRR32306816	Melanargia galathea
h_BE4	H25	46.9331	7.4649	m	matched localities	33.1	1883	WGS	GENOMIC	RANDOM	paired	ILLUMINA	Illumina NovaSeq 6000	DNA was extracted from head and throax using Qiagen DNeasy Blood and Tissue Kit	fastq	H25_R1.fastq.gz	SAMN46752305	PRJNA1221805	SRR32306827	Melanargia galathea
h_BE2	H26	47.0318	7.1887	m	matched localities	24.7	1875	WGS	GENOMIC	RANDOM	paired	ILLUMINA	Illumina NovaSeq 6000	DNA was extracted from head and throax using Qiagen DNeasy Blood and Tissue Kit	fastq	H26_R1.fastq.gz	SAMN46752306	PRJNA1221805	SRR32306838	Melanargia galathea
h_SO1_2	H27	47.2614	7.4651	m	matched localities	30.3	1929	WGS	GENOMIC	RANDOM	paired	ILLUMINA	Illumina NovaSeq 6000	DNA was extracted from head and throax using Qiagen DNeasy Blood and Tissue Kit	fastq	H27_R1.fastq.gz	SAMN46752307	PRJNA1221805	SRR32306558	Melanargia galathea
h_NE2_1	H28	47.0493	7.0307	m	matched localities	31.5	1935	WGS	GENOMIC	RANDOM	paired	ILLUMINA	Illumina NovaSeq 6000	DNA was extracted from head and throax using Qiagen DNeasy Blood and Tissue Kit	fastq	H28_R1.fastq.gz	SAMN46752308	PRJNA1221805	SRR32306569	Melanargia galathea
h_BE1_2	H29	46.9061	7.4912	m	matched localities	8.9	1919	WGS	GENOMIC	RANDOM	paired	ILLUMINA	Illumina NovaSeq 6000	DNA was extracted from head and throax using Qiagen DNeasy Blood and Tissue Kit	fastq	H29_R1.fastq.gz	SAMN46752309	PRJNA1221805	SRR32306580	Melanargia galathea
h_NE1_3	H3	47.0132	6.9784	m	matched localities	31.5	1911	WGS	GENOMIC	RANDOM	paired	ILLUMINA	Illumina NovaSeq 6000	DNA was extracted from head and throax using Qiagen DNeasy Blood and Tissue Kit	fastq	H3_R1.fastq.gz	SAMN46752310	PRJNA1221805	SRR32306751	Melanargia galathea
h_FR3_1	H4	46.9596	7.0839	m	matched localities	41.2	1935	WGS	GENOMIC	RANDOM	paired	ILLUMINA	Illumina NovaSeq 6000	DNA was extracted from head and throax using Qiagen DNeasy Blood and Tissue Kit	fastq	H4_R1.fastq.gz	SAMN46752311	PRJNA1221805	SRR32306762	Melanargia galathea
h_NE3	H5	47.0493	7.0307	m	matched localities	41	1935	WGS	GENOMIC	RANDOM	paired	ILLUMINA	Illumina NovaSeq 6000	DNA was extracted from head and throax using Qiagen DNeasy Blood and Tissue Kit	fastq	H5_R1.fastq.gz	SAMN46752312	PRJNA1221805	SRR32306773	Melanargia galathea
h_NE1_2	H6	47.0132	6.9784	m	matched localities	58.1	1936	WGS	GENOMIC	RANDOM	paired	ILLUMINA	Illumina NovaSeq 6000	DNA was extracted from head and throax using Qiagen DNeasy Blood and Tissue Kit	fastq	H6_R1.fastq.gz	SAMN46752313	PRJNA1221805	SRR32306784	Melanargia galathea
h_FR3_2	H7	46.9596	7.0839	m	matched localities	16.7	1935	WGS	GENOMIC	RANDOM	paired	ILLUMINA	Illumina NovaSeq 6000	DNA was extracted from head and throax using Qiagen DNeasy Blood and Tissue Kit	fastq	H7_R1.fastq.gz	SAMN46752314	PRJNA1221805	SRR32306696	Melanargia galathea
h_FR2	H8	46.9733	7.1954	m	matched localities	61.4	1930	WGS	GENOMIC	RANDOM	paired	ILLUMINA	Illumina NovaSeq 6000	DNA was extracted from head and throax using Qiagen DNeasy Blood and Tissue Kit	fastq	H8_R1.fastq.gz	SAMN46752315	PRJNA1221805	SRR32306839	Melanargia galathea
h_FR1	H9	46.9733	7.1954	m	matched localities	41.8	1915	WGS	GENOMIC	RANDOM	paired	ILLUMINA	Illumina NovaSeq 6000	DNA was extracted from head and throax using Qiagen DNeasy Blood and Tissue Kit	fastq	H9_R1.fastq.gz	SAMN46752316	PRJNA1221805	SRR32306840	Melanargia galathea
